# Supplementary material for: Gene expression profiles of esophageal squamous cell cancers in Hodgkin lymphoma survivors versus sporadic cases
Source: PLoS One. 2020 Dec 21;15(12):e0243178. doi: 10.1371/journal.pone.0243178 (PMC7751872; doi:10.1371/journal.pone.0243178)
Supplement: S1 Data — (TXT) [file pone.0243178.s002.txt]

Probe Name	Accession #	Class Name	Species Name	Annotation	20190604_CFMPB307run1_CF9208_01.RCC	20190604_CFMPB307run1_CF9209_02.RCC	20190604_CFMPB307run1_CF9215_03.RCC	20190604_CFMPB307run1_CF9221_04.RCC	20190604_CFMPB307run1_CF9332_05.RCC	20190604_CFMPB307run1_CF9333_06.RCC	20190604_CFMPB307run1_CF9429_07.RCC	20190604_CFMPB307run1_CF9430_08.RCC	20190604_CFMPB307run1_CF9433_09.RCC	20190604_CFMPB307run1_CF9969_10.RCC	20190604_CFMPB307run1_CF9971_11.RCC	20190604_CFMPB307run1_CF9973_12.RCC	20190617_CFMPB307run2_CF10002_05.RCC	20190617_CFMPB307run2_CF10005_06.RCC	20190617_CFMPB307run2_CF10006_07.RCC	20190617_CFMPB307run2_CF10280_08.RCC	20190617_CFMPB307run2_CF32898_09.RCC	20190617_CFMPB307run2_CF32900_10.RCC	20190617_CFMPB307run2_CF32903_11.RCC	20190617_CFMPB307run2_CF33336_12.RCC	20190617_CFMPB307run2_CF9974_01.RCC	20190617_CFMPB307run2_CF9997_02.RCC	20190617_CFMPB307run2_CF9998_03.RCC	20190617_CFMPB307run2_CF9999_04.RCC
																		FLAG
A2M	NM_000014.4	Endogenous	Hs		9591.00	14217.00	1065.00	6774.00	6095.00	6158.00	7982.00	4052.00	7173.00	1174.00	3713.00	3795.00	4511.00	3201.00	4691.00	5656.00	1163.00	1935.00	5723.00	12338.00	2323.00	4813.00	1459.00	2208.00
ACVR1C	NM_145259.2	Endogenous	Hs		157.00	108.00	6.00	89.00	159.00	51.00	139.00	60.00	78.00	84.00	195.00	219.00	28.00	92.00	118.00	38.00	75.00	50.00	53.00	38.00	104.00	203.00	87.00	218.00
ADAM12	NM_003474.5	Endogenous	Hs		26.00	1728.00	13.00	80.00	1571.00	3226.00	3651.00	1778.00	4506.00	114.00	1287.00	1040.00	557.00	1800.00	559.00	1636.00	84.00	64.00	85.00	289.00	159.00	743.00	819.00	696.00
ADGRE1	NM_001256252.1	Endogenous	Hs		24.00	105.00	5.00	16.00	13.00	27.00	43.00	14.00	13.00	12.00	27.00	13.00	14.00	16.00	18.00	13.00	24.00	10.00	16.00	28.00	17.00	30.00	15.00	21.00
ADM	NM_001124.2	Endogenous	Hs		1619.00	1066.00	1103.00	1009.00	6765.00	4058.00	2497.00	7611.00	3499.00	1193.00	1291.00	1896.00	3022.00	1348.00	2493.00	2657.00	1041.00	614.00	562.00	979.00	1516.00	754.00	1515.00	5222.00
ADORA2A	NM_000675.5	Endogenous	Hs		127.00	206.00	42.00	132.00	66.00	75.00	149.00	108.00	153.00	69.00	83.00	82.00	149.00	68.00	144.00	68.00	51.00	46.00	42.00	107.00	52.00	100.00	55.00	85.00
AKT1	NM_005163.2	Endogenous	Hs		9882.00	3407.00	431.00	3703.00	8518.00	5963.00	3901.00	4481.00	7301.00	4436.00	3885.00	7486.00	7168.00	5533.00	4378.00	3950.00	3222.00	3240.00	3738.00	6785.00	2637.00	5490.00	4733.00	5980.00
ALDOA	NM_000034.3	Endogenous	Hs		20697.00	7284.00	11070.00	39232.00	37439.00	29245.00	12086.00	25978.00	26485.00	30382.00	22354.00	38538.00	17903.00	33348.00	33735.00	29214.00	20875.00	32314.00	28079.00	20312.00	6587.00	22433.00	15722.00	37638.00
ALDOC	NM_005165.2	Endogenous	Hs		375.00	380.00	69.00	698.00	1245.00	1047.00	149.00	702.00	1394.00	463.00	522.00	485.00	322.00	1186.00	450.00	275.00	694.00	863.00	925.00	844.00	202.00	1194.00	979.00	1191.00
ANGPT1	NM_001199859.1	Endogenous	Hs		361.00	248.00	32.00	228.00	109.00	125.00	212.00	86.00	84.00	38.00	160.00	50.00	52.00	79.00	331.00	63.00	60.00	32.00	57.00	243.00	52.00	148.00	105.00	96.00
ANGPT2	NM_001147.2	Endogenous	Hs		67.00	696.00	13.00	132.00	356.00	368.00	164.00	395.00	352.00	115.00	621.00	716.00	153.00	723.00	440.00	173.00	24.00	39.00	59.00	118.00	213.00	184.00	255.00	209.00
ANGPTL4	NM_001039667.2	Endogenous	Hs		296.00	209.00	1204.00	2081.00	610.00	2129.00	159.00	3225.00	910.00	3763.00	685.00	3322.00	424.00	1193.00	1087.00	801.00	1220.00	902.00	544.00	478.00	586.00	468.00	2655.00	1752.00
ANLN	NM_018685.2	Endogenous	Hs		359.00	409.00	65.00	498.00	2026.00	1518.00	667.00	1146.00	2272.00	836.00	1605.00	3183.00	2019.00	3531.00	988.00	2040.00	583.00	743.00	1596.00	588.00	603.00	1407.00	3362.00	2574.00
APC	NM_001127510.2	Endogenous	Hs		1395.00	1770.00	544.00	2004.00	1996.00	1128.00	1810.00	1081.00	1661.00	1501.00	1214.00	1055.00	1067.00	1270.00	1498.00	1575.00	1261.00	1762.00	1460.00	2123.00	1184.00	1681.00	1003.00	1399.00
APH1B	NM_001145646.1	Endogenous	Hs		171.00	174.00	18.00	152.00	149.00	218.00	80.00	108.00	133.00	48.00	87.00	99.00	75.00	110.00	116.00	46.00	65.00	91.00	124.00	212.00	49.00	122.00	42.00	103.00
API5	NM_001142930.1	Endogenous	Hs		4614.00	2398.00	237.00	2626.00	5354.00	3883.00	3258.00	2818.00	4119.00	2014.00	2055.00	6077.00	3324.00	3964.00	3604.00	1465.00	2347.00	3155.00	2849.00	3230.00	1033.00	2599.00	2230.00	4073.00
APLNR	NM_005161.4	Endogenous	Hs		234.00	823.00	105.00	77.00	131.00	227.00	185.00	178.00	206.00	86.00	212.00	199.00	95.00	90.00	102.00	924.00	38.00	44.00	78.00	57.00	195.00	285.00	176.00	186.00
APOE	NM_000041.2	Endogenous	Hs		2005.00	18262.00	172.00	1229.00	7419.00	6724.00	8775.00	11250.00	6243.00	750.00	1838.00	2711.00	1076.00	878.00	1412.00	6548.00	176.00	247.00	385.00	1698.00	417.00	1194.00	1718.00	1790.00
APOL6	NM_030641.3	Endogenous	Hs		1393.00	2617.00	1096.00	1293.00	933.00	1188.00	2277.00	3605.00	1622.00	3338.00	2572.00	2873.00	813.00	1384.00	1610.00	2614.00	1387.00	1228.00	1315.00	1367.00	1759.00	729.00	826.00	2121.00
AQP9	NM_001320635.1	Endogenous	Hs		104.00	247.00	32.00	105.00	411.00	520.00	107.00	217.00	238.00	201.00	271.00	197.00	175.00	264.00	753.00	152.00	14.00	28.00	24.00	165.00	109.00	435.00	71.00	250.00
AREG	NM_001657.3	Endogenous	Hs		6782.00	53.00	183.00	755.00	1957.00	2829.00	608.00	1751.00	4763.00	1162.00	1254.00	2173.00	1913.00	1119.00	573.00	1738.00	1165.00	1112.00	1314.00	1542.00	766.00	1244.00	7381.00	1286.00
ARG1	NM_000045.3	Endogenous	Hs		16.00	22.00	31.00	56.00	970.00	39.00	22.00	24.00	124.00	9.00	13.00	16.00	14.00	54.00	17.00	33.00	17.00	165.00	18.00	289.00	12.00	268.00	23.00	25.00
ARG2	NM_001172.3	Endogenous	Hs		136.00	43.00	58.00	533.00	463.00	167.00	95.00	164.00	223.00	179.00	161.00	377.00	137.00	608.00	477.00	115.00	319.00	502.00	486.00	708.00	89.00	262.00	90.00	309.00
ARID1A	NM_006015.4	Endogenous	Hs		3423.00	2251.00	183.00	2067.00	1833.00	1554.00	1569.00	1661.00	2600.00	2063.00	2133.00	2192.00	1606.00	1884.00	2771.00	965.00	1892.00	2179.00	1725.00	2043.00	651.00	2131.00	1518.00	2510.00
ARNT2	NM_014862.3	Endogenous	Hs		326.00	292.00	22.00	177.00	294.00	127.00	234.00	56.00	197.00	28.00	157.00	72.00	67.00	100.00	69.00	148.00	49.00	61.00	56.00	211.00	53.00	523.00	125.00	104.00
ATF3	NM_001674.3	Endogenous	Hs		4815.00	239.00	100.00	579.00	1980.00	2944.00	1442.00	1125.00	859.00	426.00	552.00	748.00	2960.00	546.00	1273.00	494.00	331.00	111.00	98.00	370.00	520.00	415.00	128.00	677.00
ATM	NM_000051.3	Endogenous	Hs		1463.00	4483.00	102.00	1390.00	2720.00	1390.00	1812.00	1244.00	1613.00	454.00	1119.00	1146.00	1248.00	861.00	1848.00	576.00	727.00	813.00	1112.00	2307.00	680.00	876.00	572.00	872.00
AXIN1	NM_181050.1	Endogenous	Hs		684.00	390.00	160.00	412.00	821.00	427.00	462.00	483.00	460.00	480.00	496.00	1039.00	619.00	525.00	669.00	537.00	328.00	381.00	304.00	336.00	264.00	731.00	841.00	611.00
AXL	NM_001699.4	Endogenous	Hs		800.00	805.00	382.00	713.00	554.00	1341.00	1327.00	1106.00	1040.00	183.00	645.00	529.00	227.00	411.00	361.00	1130.00	194.00	108.00	183.00	571.00	379.00	324.00	578.00	233.00
B2M	NM_004048.2	Endogenous	Hs		56101.00	109225.00	4543.00	38709.00	56167.00	81200.00	101504.00	93310.00	75080.00	92402.00	101234.00	82697.00	42084.00	72721.00	65637.00	36565.00	38704.00	19619.00	35193.00	34187.00	49682.00	43518.00	40591.00	43875.00
BAD	NM_004322.3	Endogenous	Hs		1745.00	539.00	413.00	798.00	1170.00	519.00	677.00	661.00	750.00	623.00	822.00	735.00	661.00	640.00	747.00	897.00	530.00	467.00	472.00	715.00	771.00	857.00	1118.00	739.00
BAMBI	NM_012342.2	Endogenous	Hs		257.00	202.00	100.00	104.00	2099.00	167.00	286.00	566.00	607.00	444.00	547.00	463.00	116.00	144.00	150.00	249.00	113.00	129.00	63.00	143.00	417.00	1502.00	215.00	622.00
BATF3	NM_018664.2	Endogenous	Hs		218.00	403.00	40.00	182.00	173.00	146.00	327.00	231.00	295.00	112.00	345.00	261.00	144.00	132.00	178.00	102.00	46.00	40.00	51.00	122.00	70.00	196.00	254.00	180.00
BAX	NM_004324.3	Endogenous	Hs		2018.00	2236.00	281.00	1519.00	3331.00	2886.00	2075.00	2402.00	2731.00	1553.00	1814.00	3118.00	2020.00	1729.00	2861.00	2999.00	1302.00	1586.00	1364.00	1668.00	766.00	1753.00	2685.00	2747.00
BBC3	NM_014417.4	Endogenous	Hs		392.00	405.00	114.00	336.00	552.00	488.00	626.00	581.00	682.00	300.00	303.00	423.00	424.00	337.00	739.00	547.00	110.00	117.00	128.00	299.00	172.00	427.00	375.00	543.00
BBS1	NM_024649.4	Endogenous	Hs		828.00	316.00	69.00	465.00	629.00	365.00	414.00	324.00	487.00	265.00	418.00	585.00	329.00	375.00	521.00	172.00	231.00	279.00	219.00	483.00	341.00	444.00	259.00	509.00
BCAT1	NM_005504.6	Endogenous	Hs		114.00	314.00	21.00	190.00	713.00	1167.00	576.00	783.00	1858.00	238.00	299.00	439.00	127.00	339.00	270.00	670.00	139.00	30.00	151.00	105.00	646.00	1001.00	421.00	271.00
BCL2	NM_000633.2	Endogenous	Hs		275.00	735.00	56.00	454.00	112.00	219.00	333.00	138.00	192.00	52.00	164.00	88.00	186.00	93.00	215.00	116.00	68.00	109.00	120.00	336.00	151.00	146.00	69.00	112.00
BCL2L1	NM_001191.3	Endogenous	Hs		3416.00	981.00	553.00	2041.00	2036.00	1562.00	1061.00	1186.00	2260.00	2443.00	1305.00	1056.00	1491.00	1581.00	2339.00	1643.00	1826.00	1991.00	1662.00	2485.00	1453.00	2145.00	676.00	1375.00
BCL6B	NM_181844.3	Endogenous	Hs		152.00	228.00	25.00	124.00	112.00	124.00	61.00	152.00	117.00	63.00	176.00	114.00	66.00	146.00	138.00	115.00	40.00	28.00	48.00	105.00	57.00	167.00	93.00	72.00
BID	NM_001196.3	Endogenous	Hs		321.00	302.00	17.00	186.00	578.00	374.00	392.00	150.00	566.00	184.00	325.00	232.00	234.00	415.00	478.00	112.00	154.00	136.00	233.00	204.00	247.00	521.00	231.00	871.00
BIRC3	NM_001165.4	Endogenous	Hs		282.00	460.00	24.00	125.00	32.00	74.00	173.00	97.00	74.00	34.00	111.00	27.00	51.00	87.00	91.00	62.00	37.00	30.00	28.00	74.00	82.00	61.00	25.00	55.00
BIRC5	NM_001168.2	Endogenous	Hs		475.00	698.00	122.00	716.00	3688.00	2514.00	870.00	1721.00	2091.00	2278.00	2141.00	5732.00	3177.00	1929.00	1185.00	2253.00	854.00	857.00	2385.00	972.00	597.00	2145.00	2984.00	5103.00
BLK	NM_001330465.1	Endogenous	Hs		16.00	440.00	107.00	149.00	13.00	24.00	108.00	29.00	19.00	14.00	19.00	13.00	42.00	24.00	14.00	78.00	13.00	39.00	24.00	52.00	146.00	16.00	15.00	20.00
BLM	NM_000057.3	Endogenous	Hs		58.00	140.00	18.00	92.00	265.00	164.00	72.00	78.00	149.00	61.00	183.00	280.00	180.00	283.00	190.00	93.00	51.00	81.00	118.00	89.00	71.00	278.00	176.00	302.00
BMP2	NM_001200.3	Endogenous	Hs		1755.00	227.00	41.00	396.00	426.00	2277.00	602.00	1130.00	296.00	257.00	715.00	856.00	153.00	820.00	699.00	339.00	393.00	148.00	115.00	199.00	439.00	310.00	538.00	58.00
BNIP3	NM_004052.3	Endogenous	Hs		748.00	288.00	418.00	443.00	567.00	819.00	228.00	3093.00	802.00	1493.00	627.00	698.00	361.00	1043.00	392.00	744.00	476.00	466.00	383.00	393.00	393.00	548.00	1812.00	803.00
BNIP3L	NM_001330491.1	Endogenous	Hs		1711.00	1625.00	43.00	1419.00	2884.00	4233.00	1395.00	1183.00	2001.00	823.00	1157.00	1073.00	1571.00	2004.00	965.00	258.00	1188.00	2014.00	1681.00	2566.00	839.00	1446.00	477.00	1766.00
BRCA1	NM_007294.3	Endogenous	Hs		160.00	262.00	23.00	214.00	1040.00	501.00	244.00	287.00	302.00	375.00	348.00	1024.00	432.00	447.00	665.00	279.00	212.00	338.00	402.00	295.00	146.00	688.00	392.00	1119.00
BRCA2	NM_000059.3	Endogenous	Hs		178.00	416.00	45.00	278.00	1189.00	517.00	323.00	377.00	279.00	326.00	456.00	872.00	527.00	449.00	451.00	430.00	222.00	325.00	462.00	257.00	247.00	451.00	351.00	1039.00
BRD3	NM_007371.3	Endogenous	Hs		1992.00	1620.00	924.00	1641.00	2765.00	1309.00	2054.00	1283.00	3004.00	1686.00	1419.00	1190.00	1585.00	920.00	2016.00	2852.00	1029.00	997.00	933.00	1692.00	1181.00	1824.00	750.00	1800.00
BRD4	NM_001330384.1	Endogenous	Hs		2922.00	2051.00	499.00	1789.00	3918.00	1435.00	2519.00	2246.00	2430.00	3184.00	2937.00	3261.00	1250.00	2287.00	2563.00	2112.00	1547.00	1896.00	1254.00	1525.00	1182.00	2682.00	3435.00	3052.00
BRIP1	NM_032043.2	Endogenous	Hs		106.00	238.00	46.00	280.00	1050.00	537.00	310.00	323.00	617.00	319.00	638.00	1043.00	595.00	458.00	554.00	293.00	233.00	405.00	476.00	188.00	140.00	448.00	404.00	963.00
BTLA	NM_001085357.1	Endogenous	Hs		17.00	847.00	7.00	88.00	12.00	27.00	120.00	34.00	46.00	13.00	33.00	16.00	30.00	9.00	23.00	15.00	10.00	21.00	16.00	42.00	12.00	19.00	6.00	17.00
C1QA	NM_015991.3	Endogenous	Hs		1629.00	14610.00	124.00	1044.00	2850.00	4005.00	3766.00	11371.00	2101.00	566.00	1733.00	2021.00	411.00	730.00	1434.00	1599.00	617.00	168.00	511.00	675.00	387.00	544.00	320.00	1150.00
C1QB	NM_000491.3	Endogenous	Hs		1428.00	15542.00	199.00	1072.00	3724.00	4678.00	4370.00	9859.00	2184.00	739.00	2506.00	2661.00	508.00	973.00	2026.00	2508.00	662.00	189.00	589.00	645.00	612.00	743.00	447.00	1548.00
C2	NM_000063.5	Endogenous	Hs		75.00	695.00	26.00	93.00	166.00	203.00	295.00	550.00	307.00	73.00	210.00	128.00	44.00	57.00	110.00	313.00	25.00	30.00	57.00	93.00	40.00	80.00	75.00	78.00
C5	NM_001317163.1	Endogenous	Hs		985.00	356.00	178.00	270.00	152.00	94.00	273.00	160.00	237.00	127.00	276.00	142.00	298.00	63.00	54.00	174.00	248.00	191.00	119.00	316.00	194.00	128.00	85.00	309.00
C5AR1	NM_001736.3	Endogenous	Hs		105.00	218.00	143.00	98.00	177.00	260.00	220.00	563.00	180.00	129.00	145.00	135.00	55.00	91.00	215.00	306.00	29.00	44.00	50.00	45.00	51.00	122.00	48.00	142.00
C7	NM_000587.2	Endogenous	Hs		1698.00	11702.00	482.00	2665.00	223.00	1094.00	702.00	468.00	220.00	17.00	50.00	20.00	52.00	23.00	23.00	99.00	27.00	173.00	145.00	2097.00	50.00	37.00	14.00	15.00
CASP1	NM_001223.4	Endogenous	Hs		478.00	1397.00	157.00	1102.00	1843.00	1733.00	1344.00	2000.00	572.00	957.00	1063.00	813.00	462.00	1320.00	3095.00	568.00	797.00	1332.00	1387.00	1335.00	704.00	466.00	748.00	362.00
CASP3	NM_032991.2	Endogenous	Hs		1342.00	1039.00	61.00	1008.00	1017.00	1300.00	731.00	610.00	827.00	1424.00	1234.00	905.00	981.00	944.00	2465.00	291.00	1591.00	1667.00	1208.00	1256.00	546.00	711.00	536.00	1779.00
CASP8	NM_001228.4	Endogenous	Hs		297.00	735.00	34.00	350.00	322.00	227.00	481.00	369.00	287.00	357.00	287.00	364.00	206.00	333.00	297.00	190.00	225.00	314.00	335.00	365.00	178.00	268.00	70.00	331.00
CASP9	XM_011542270.1	Endogenous	Hs		563.00	342.00	142.00	511.00	221.00	195.00	421.00	283.00	367.00	553.00	319.00	209.00	183.00	432.00	284.00	286.00	368.00	263.00	284.00	362.00	229.00	368.00	118.00	422.00
CBLC	NM_001130852.1	Endogenous	Hs		270.00	14.00	68.00	274.00	694.00	347.00	195.00	147.00	403.00	498.00	295.00	429.00	370.00	481.00	68.00	203.00	383.00	435.00	309.00	296.00	122.00	259.00	393.00	569.00
CCL13	NM_005408.2	Endogenous	Hs		42.00	107.00	11.00	220.00	107.00	644.00	56.00	689.00	372.00	28.00	23.00	130.00	50.00	66.00	222.00	65.00	10.00	34.00	34.00	131.00	19.00	64.00	68.00	32.00
CCL14	NM_032962.4	Endogenous	Hs		547.00	9587.00	102.00	3606.00	178.00	319.00	315.00	887.00	179.00	68.00	349.00	71.00	347.00	173.00	130.00	158.00	107.00	493.00	1999.00	6670.00	368.00	222.00	15.00	122.00
CCL18	NM_002988.3	Endogenous	Hs		44.00	785.00	87.00	247.00	243.00	861.00	474.00	1516.00	840.00	84.00	162.00	609.00	212.00	190.00	503.00	944.00	23.00	41.00	107.00	64.00	66.00	82.00	199.00	278.00
CCL19	NM_006274.2	Endogenous	Hs		176.00	10405.00	162.00	848.00	84.00	500.00	574.00	347.00	363.00	31.00	275.00	29.00	308.00	118.00	98.00	674.00	43.00	427.00	469.00	1397.00	789.00	138.00	250.00	83.00
CCL2	NM_002982.3	Endogenous	Hs		3350.00	1172.00	1436.00	2912.00	2639.00	7391.00	3000.00	4244.00	2748.00	901.00	4428.00	2393.00	1419.00	1856.00	3396.00	2431.00	292.00	517.00	294.00	1308.00	1004.00	1907.00	1642.00	1097.00
CCL20	NM_001130046.1	Endogenous	Hs		44.00	389.00	15.00	45.00	326.00	285.00	719.00	138.00	165.00	196.00	1569.00	890.00	255.00	1016.00	692.00	131.00	175.00	41.00	199.00	183.00	325.00	1322.00	69.00	3852.00
CCL21	NM_002989.2	Endogenous	Hs		522.00	87022.00	192.00	1623.00	527.00	3186.00	1036.00	472.00	528.00	56.00	1043.00	786.00	1290.00	385.00	549.00	1843.00	31.00	238.00	800.00	1433.00	501.00	231.00	159.00	122.00
CCL22	NM_002990.3	Endogenous	Hs		66.00	641.00	20.00	282.00	110.00	444.00	503.00	148.00	261.00	85.00	266.00	123.00	342.00	343.00	576.00	145.00	75.00	592.00	176.00	317.00	79.00	491.00	57.00	261.00
CCL3/L1	NM_021006.5	Endogenous	Hs		167.00	716.00	8.00	60.00	630.00	1378.00	220.00	362.00	380.00	295.00	331.00	711.00	259.00	650.00	2520.00	504.00	41.00	23.00	26.00	74.00	164.00	1374.00	209.00	493.00
CCL4	NM_002984.2	Endogenous	Hs		591.00	1074.00	34.00	146.00	722.00	1651.00	406.00	928.00	609.00	183.00	439.00	720.00	236.00	511.00	2253.00	1261.00	48.00	32.00	62.00	147.00	211.00	1047.00	244.00	564.00
CCL5	NM_002985.2	Endogenous	Hs		1864.00	3922.00	366.00	1114.00	462.00	1084.00	2460.00	2353.00	1219.00	1127.00	1007.00	1234.00	378.00	509.00	1241.00	4299.00	261.00	97.00	536.00	533.00	731.00	983.00	112.00	1342.00
CCL7	NM_006273.3	Endogenous	Hs		14.00	17.00	10.00	18.00	99.00	99.00	20.00	261.00	34.00	9.00	60.00	106.00	40.00	33.00	106.00	50.00	20.00	9.00	17.00	14.00	21.00	28.00	35.00	31.00
CCL8	NM_005623.2	Endogenous	Hs		103.00	91.00	27.00	122.00	246.00	513.00	70.00	1385.00	97.00	109.00	287.00	669.00	147.00	146.00	371.00	143.00	16.00	23.00	16.00	111.00	65.00	120.00	152.00	129.00
CCNA1	NM_001111045.1	Endogenous	Hs		39.00	22.00	5.00	22.00	4502.00	1369.00	51.00	241.00	741.00	37.00	49.00	46.00	315.00	490.00	27.00	73.00	9.00	16.00	94.00	37.00	139.00	886.00	883.00	23.00
CCNB1	NM_031966.2	Endogenous	Hs		668.00	584.00	73.00	801.00	5956.00	2510.00	847.00	1599.00	2512.00	1268.00	1823.00	4003.00	1635.00	3561.00	2107.00	2273.00	1044.00	1326.00	3218.00	1202.00	260.00	2061.00	2120.00	3940.00
CCND1	NM_053056.2	Endogenous	Hs		3956.00	419.00	488.00	2992.00	2387.00	3135.00	1697.00	3270.00	3113.00	2288.00	16945.00	25337.00	1799.00	6465.00	3186.00	3823.00	3053.00	6893.00	2139.00	2853.00	844.00	6622.00	3933.00	11842.00
CCND2	NM_001759.2	Endogenous	Hs		1215.00	2042.00	91.00	2166.00	816.00	1782.00	2150.00	954.00	1176.00	507.00	933.00	936.00	1396.00	1121.00	1926.00	325.00	864.00	3328.00	3668.00	4966.00	1078.00	953.00	283.00	601.00
CCND3	NM_001136017.2	Endogenous	Hs		1081.00	1390.00	416.00	907.00	1290.00	477.00	1418.00	939.00	1066.00	635.00	610.00	607.00	580.00	355.00	361.00	997.00	501.00	456.00	395.00	462.00	359.00	505.00	599.00	612.00
CCNE1	NM_001238.1	Endogenous	Hs		164.00	174.00	59.00	288.00	1475.00	204.00	222.00	203.00	478.00	598.00	163.00	802.00	1176.00	575.00	352.00	565.00	259.00	344.00	277.00	358.00	161.00	482.00	532.00	551.00
CCNO	NM_021147.4	Endogenous	Hs		596.00	18.00	12.00	56.00	152.00	101.00	64.00	81.00	68.00	122.00	123.00	35.00	107.00	198.00	203.00	49.00	149.00	144.00	59.00	91.00	43.00	158.00	112.00	226.00
CCR2	NM_001123041.2	Endogenous	Hs		103.00	925.00	18.00	148.00	61.00	224.00	224.00	199.00	160.00	34.00	153.00	72.00	95.00	63.00	77.00	45.00	28.00	72.00	142.00	238.00	41.00	88.00	36.00	41.00
CCR4	NM_005508.4	Endogenous	Hs		29.00	326.00	12.00	336.00	44.00	157.00	287.00	195.00	260.00	93.00	169.00	38.00	114.00	82.00	137.00	44.00	125.00	47.00	126.00	352.00	65.00	117.00	20.00	44.00
CCR5	NM_000579.3	Endogenous	Hs		138.00	747.00	12.00	159.00	115.00	193.00	195.00	387.00	153.00	71.00	203.00	94.00	82.00	63.00	189.00	38.00	110.00	62.00	162.00	176.00	51.00	70.00	23.00	95.00
CD14	NM_001174105.1	Endogenous	Hs		1166.00	5475.00	331.00	1123.00	2009.00	3699.00	2227.00	4802.00	2151.00	829.00	2162.00	1511.00	680.00	1495.00	4116.00	2786.00	379.00	258.00	445.00	790.00	272.00	1178.00	698.00	1051.00
CD163	NM_203416.2	Endogenous	Hs		1018.00	14947.00	268.00	893.00	1715.00	3495.00	3107.00	7782.00	1544.00	414.00	1261.00	1155.00	301.00	559.00	1402.00	1077.00	119.00	156.00	273.00	465.00	266.00	361.00	240.00	563.00
CD19	NM_001770.4	Endogenous	Hs		36.00	2364.00	68.00	287.00	33.00	46.00	500.00	85.00	109.00	21.00	60.00	103.00	230.00	94.00	33.00	106.00	15.00	99.00	24.00	57.00	125.00	51.00	22.00	34.00
CD1C	NM_001765.2	Endogenous	Hs		34.00	384.00	25.00	276.00	23.00	108.00	302.00	19.00	83.00	18.00	59.00	13.00	64.00	31.00	28.00	47.00	60.00	117.00	79.00	240.00	47.00	46.00	13.00	38.00
CD2	NM_001767.3	Endogenous	Hs		192.00	826.00	47.00	364.00	110.00	190.00	403.00	365.00	281.00	145.00	244.00	177.00	129.00	118.00	248.00	176.00	223.00	179.00	234.00	342.00	114.00	123.00	46.00	146.00
CD209	NM_021155.2	Endogenous	Hs		233.00	1748.00	24.00	172.00	202.00	823.00	152.00	737.00	193.00	108.00	233.00	125.00	121.00	123.00	473.00	175.00	92.00	48.00	47.00	90.00	96.00	83.00	54.00	100.00
CD244	NM_001166663.1	Endogenous	Hs		39.00	113.00	8.00	52.00	21.00	33.00	90.00	46.00	37.00	25.00	64.00	19.00	19.00	20.00	46.00	25.00	45.00	69.00	59.00	54.00	48.00	18.00	13.00	22.00
CD247	NM_198053.2	Endogenous	Hs		73.00	380.00	25.00	143.00	33.00	60.00	190.00	136.00	104.00	70.00	106.00	77.00	34.00	34.00	132.00	40.00	51.00	35.00	59.00	117.00	36.00	52.00	25.00	49.00
CD27	NM_001242.4	Endogenous	Hs		98.00	1697.00	84.00	717.00	75.00	307.00	626.00	253.00	588.00	55.00	201.00	185.00	1209.00	163.00	192.00	254.00	61.00	162.00	174.00	362.00	127.00	352.00	34.00	118.00
CD274	NM_014143.3	Endogenous	Hs		83.00	304.00	44.00	127.00	60.00	132.00	264.00	475.00	219.00	712.00	983.00	405.00	131.00	102.00	182.00	110.00	147.00	140.00	102.00	224.00	217.00	151.00	62.00	170.00
CD276	NM_001024736.1	Endogenous	Hs		2357.00	1507.00	60.00	822.00	6166.00	6938.00	2571.00	5527.00	5854.00	1640.00	4612.00	6460.00	2872.00	5028.00	4302.00	4563.00	369.00	376.00	805.00	1071.00	1263.00	3744.00	5386.00	3403.00
CD28	NM_001243077.1	Endogenous	Hs		43.00	856.00	20.00	246.00	102.00	190.00	335.00	178.00	232.00	40.00	139.00	65.00	76.00	42.00	264.00	110.00	68.00	77.00	83.00	236.00	53.00	81.00	47.00	60.00
CD300A	NM_001256841.1	Endogenous	Hs		138.00	778.00	14.00	178.00	316.00	568.00	314.00	1091.00	286.00	144.00	446.00	353.00	143.00	161.00	396.00	93.00	126.00	73.00	77.00	176.00	84.00	202.00	69.00	181.00
CD36	NM_001001548.2	Endogenous	Hs		2124.00	6071.00	137.00	1085.00	924.00	914.00	717.00	1927.00	282.00	95.00	441.00	308.00	139.00	1071.00	110.00	513.00	295.00	204.00	229.00	585.00	130.00	240.00	87.00	335.00
CD38	NM_001775.2	Endogenous	Hs		91.00	1237.00	17.00	72.00	102.00	243.00	326.00	366.00	239.00	62.00	98.00	192.00	469.00	39.00	95.00	99.00	37.00	35.00	48.00	79.00	59.00	119.00	22.00	65.00
CD3D	NM_000732.4	Endogenous	Hs		373.00	1880.00	107.00	834.00	134.00	233.00	552.00	273.00	428.00	87.00	492.00	280.00	277.00	142.00	412.00	276.00	347.00	147.00	390.00	813.00	199.00	144.00	61.00	201.00
CD3E	NM_000733.3	Endogenous	Hs		182.00	998.00	69.00	362.00	45.00	94.00	369.00	162.00	189.00	70.00	158.00	90.00	93.00	46.00	115.00	128.00	143.00	62.00	123.00	290.00	80.00	71.00	27.00	84.00
CD3G	NM_000073.2	Endogenous	Hs		86.00	275.00	25.00	153.00	35.00	68.00	86.00	72.00	84.00	34.00	78.00	46.00	51.00	45.00	100.00	63.00	83.00	57.00	111.00	192.00	54.00	49.00	17.00	36.00
CD4	NM_000616.4	Endogenous	Hs		159.00	1386.00	56.00	366.00	170.00	361.00	507.00	532.00	344.00	98.00	199.00	139.00	103.00	130.00	247.00	297.00	124.00	99.00	183.00	238.00	86.00	114.00	59.00	157.00
CD40	NM_001250.5	Endogenous	Hs		566.00	1490.00	62.00	641.00	420.00	958.00	778.00	1199.00	765.00	402.00	863.00	1067.00	207.00	761.00	1361.00	487.00	226.00	370.00	373.00	463.00	273.00	854.00	403.00	766.00
CD40LG	NM_000074.2	Endogenous	Hs		34.00	366.00	41.00	243.00	15.00	34.00	111.00	32.00	32.00	21.00	43.00	36.00	73.00	24.00	32.00	34.00	155.00	47.00	126.00	213.00	41.00	29.00	13.00	24.00
CD44	NM_001001392.1	Endogenous	Hs		3394.00	5388.00	1246.00	8609.00	23909.00	14409.00	8745.00	16776.00	23907.00	9322.00	7447.00	12138.00	10775.00	8350.00	8699.00	9058.00	7712.00	10020.00	7841.00	7445.00	5112.00	9607.00	16699.00	15676.00
CD45RA	NM_002838.4	Endogenous	Hs		60.00	1739.00	32.00	271.00	30.00	99.00	401.00	101.00	107.00	41.00	74.00	46.00	259.00	49.00	74.00	93.00	21.00	101.00	39.00	189.00	91.00	54.00	15.00	25.00
CD45RB	ENST00000367367.1	Endogenous	Hs		197.00	1216.00	14.00	182.00	162.00	350.00	298.00	315.00	235.00	89.00	238.00	138.00	161.00	75.00	190.00	166.00	75.00	77.00	84.00	284.00	58.00	117.00	39.00	116.00
CD45RO	NM_080921.3	Endogenous	Hs		455.00	3322.00	98.00	1074.00	481.00	1206.00	1233.00	1777.00	1145.00	242.00	735.00	505.00	407.00	284.00	1395.00	626.00	347.00	218.00	565.00	1102.00	216.00	540.00	111.00	515.00
CD47	NM_001777.3	Endogenous	Hs		5825.00	3716.00	1066.00	4382.00	3226.00	5419.00	4752.00	4268.00	4594.00	5037.00	5238.00	5417.00	2641.00	7446.00	7973.00	7926.00	3999.00	5030.00	3604.00	5121.00	3354.00	3368.00	4523.00	6714.00
CD48	NM_001778.3	Endogenous	Hs		271.00	2722.00	105.00	780.00	182.00	241.00	847.00	611.00	322.00	105.00	353.00	244.00	272.00	155.00	286.00	281.00	197.00	110.00	222.00	557.00	163.00	174.00	33.00	169.00
CD5	NM_001346456.1	Endogenous	Hs		86.00	613.00	50.00	318.00	52.00	76.00	296.00	207.00	189.00	32.00	126.00	85.00	85.00	47.00	126.00	77.00	111.00	34.00	87.00	252.00	50.00	75.00	28.00	69.00
CD58	NM_001144822.1	Endogenous	Hs		199.00	183.00	307.00	277.00	312.00	194.00	301.00	260.00	236.00	276.00	232.00	214.00	320.00	236.00	427.00	460.00	200.00	242.00	159.00	245.00	321.00	318.00	528.00	346.00
CD6	NM_001254751.1	Endogenous	Hs		90.00	609.00	60.00	191.00	47.00	68.00	357.00	146.00	103.00	65.00	182.00	71.00	61.00	75.00	115.00	99.00	168.00	87.00	178.00	136.00	65.00	66.00	66.00	92.00
CD68	NM_001251.2	Endogenous	Hs		1138.00	4638.00	431.00	1766.00	2294.00	2581.00	1652.00	2790.00	2211.00	2229.00	1317.00	2242.00	919.00	1462.00	3098.00	3980.00	1176.00	1768.00	1022.00	1497.00	2007.00	947.00	777.00	2091.00
CD69	NM_001781.2	Endogenous	Hs		346.00	1331.00	62.00	247.00	144.00	535.00	334.00	852.00	310.00	82.00	173.00	158.00	176.00	173.00	250.00	172.00	95.00	53.00	123.00	263.00	120.00	149.00	84.00	129.00
CD7	NM_006137.6	Endogenous	Hs		255.00	686.00	105.00	194.00	80.00	136.00	339.00	376.00	210.00	383.00	434.00	182.00	124.00	108.00	289.00	264.00	170.00	60.00	100.00	190.00	123.00	118.00	67.00	148.00
CD70	NM_001252.3	Endogenous	Hs		16.00	75.00	23.00	95.00	51.00	149.00	133.00	162.00	169.00	34.00	77.00	478.00	105.00	38.00	78.00	54.00	13.00	36.00	29.00	37.00	62.00	92.00	88.00	54.00
CD74	NM_001025159.2	Endogenous	Hs		21830.00	102970.00	6925.00	36622.00	19920.00	50842.00	83515.00	85334.00	45976.00	10176.00	39412.00	16567.00	12794.00	10621.00	37209.00	39585.00	18842.00	10504.00	11438.00	22063.00	9072.00	12116.00	4612.00	15934.00
CD79A	NM_001783.3	Endogenous	Hs		92.00	2845.00	282.00	480.00	67.00	419.00	789.00	237.00	556.00	18.00	137.00	258.00	2392.00	196.00	117.00	543.00	26.00	231.00	126.00	226.00	258.00	446.00	28.00	86.00
CD79B	NM_001039933.1	Endogenous	Hs		21.00	705.00	24.00	62.00	18.00	58.00	147.00	21.00	34.00	13.00	17.00	24.00	103.00	28.00	25.00	79.00	25.00	59.00	46.00	27.00	41.00	40.00	25.00	33.00
CD80	NM_005191.3	Endogenous	Hs		99.00	409.00	29.00	109.00	292.00	465.00	369.00	818.00	300.00	112.00	306.00	275.00	193.00	114.00	356.00	355.00	57.00	70.00	55.00	116.00	93.00	199.00	124.00	240.00
CD84	NM_001184879.1	Endogenous	Hs		264.00	3475.00	75.00	506.00	437.00	829.00	1525.00	886.00	854.00	146.00	436.00	298.00	198.00	177.00	408.00	605.00	169.00	93.00	177.00	382.00	151.00	208.00	89.00	205.00
CD86	NM_001206924.1	Endogenous	Hs		74.00	441.00	14.00	113.00	218.00	399.00	256.00	350.00	151.00	84.00	182.00	184.00	87.00	100.00	247.00	68.00	54.00	47.00	44.00	98.00	47.00	108.00	43.00	127.00
CD8A	NM_001768.6	Endogenous	Hs		591.00	1392.00	104.00	329.00	115.00	94.00	437.00	494.00	303.00	83.00	280.00	130.00	74.00	60.00	246.00	145.00	82.00	41.00	132.00	163.00	119.00	43.00	66.00	66.00
CD8B	NM_172213.2	Endogenous	Hs		174.00	573.00	30.00	142.00	61.00	55.00	166.00	348.00	114.00	34.00	105.00	41.00	34.00	36.00	101.00	28.00	53.00	37.00	68.00	86.00	38.00	101.00	30.00	33.00
CD96	NM_005816.4	Endogenous	Hs		204.00	1044.00	50.00	462.00	54.00	106.00	421.00	220.00	212.00	95.00	251.00	99.00	82.00	108.00	228.00	96.00	213.00	134.00	296.00	343.00	92.00	120.00	30.00	112.00
CDC20	NM_001255.1	Endogenous	Hs		185.00	164.00	23.00	258.00	764.00	901.00	214.00	292.00	1021.00	521.00	618.00	2499.00	1010.00	987.00	481.00	752.00	277.00	334.00	1079.00	329.00	157.00	688.00	1396.00	1377.00
CDC25C	NM_001790.4	Endogenous	Hs		20.00	29.00	4.00	27.00	158.00	55.00	36.00	34.00	96.00	30.00	54.00	124.00	49.00	92.00	61.00	59.00	34.00	27.00	67.00	41.00	11.00	110.00	41.00	137.00
CDH1	NM_004360.3	Endogenous	Hs		6879.00	200.00	253.00	3429.00	4362.00	4119.00	1848.00	1462.00	8495.00	6032.00	2870.00	4322.00	2163.00	7148.00	14538.00	2143.00	6508.00	8874.00	6732.00	5273.00	2612.00	6957.00	2077.00	4370.00
CDH11	NM_001797.2	Endogenous	Hs		1556.00	2819.00	80.00	424.00	8443.00	5790.00	10103.00	2441.00	8450.00	250.00	2665.00	1658.00	582.00	2231.00	1133.00	3138.00	129.00	195.00	578.00	989.00	664.00	2056.00	3197.00	1195.00
CDH2	NM_001792.3	Endogenous	Hs		2683.00	262.00	73.00	71.00	254.00	266.00	844.00	320.00	641.00	24.00	164.00	83.00	29.00	108.00	92.00	284.00	143.00	14.00	33.00	88.00	27.00	67.00	176.00	23.00
CDH5	NM_001795.3	Endogenous	Hs		472.00	1159.00	41.00	438.00	251.00	430.00	198.00	305.00	269.00	97.00	318.00	251.00	214.00	318.00	305.00	287.00	69.00	101.00	248.00	523.00	216.00	292.00	169.00	246.00
CDK2	NM_001290230.1	Endogenous	Hs		1548.00	1127.00	546.00	1313.00	4210.00	2378.00	1723.00	2017.00	2271.00	1907.00	2557.00	2919.00	1966.00	1691.00	1868.00	3046.00	1156.00	1059.00	1273.00	1469.00	1305.00	2128.00	2736.00	2626.00
CDK6	NM_001145306.1	Endogenous	NA		2598.00	626.00	180.00	705.00	2239.00	2213.00	1191.00	1038.00	26004.00	1240.00	1570.00	2155.00	1557.00	2976.00	1006.00	2435.00	745.00	610.00	801.00	778.00	502.00	1980.00	1698.00	1451.00
CDKN1A	NM_000389.2	Endogenous	Hs		3221.00	779.00	706.00	1552.00	3490.00	4112.00	2255.00	3577.00	4243.00	4138.00	2084.00	3279.00	2914.00	2793.00	3140.00	4416.00	1358.00	2660.00	1394.00	1969.00	3601.00	2727.00	1542.00	2498.00
CDKN1C	NM_000076.2	Endogenous	Hs		2476.00	974.00	93.00	1148.00	461.00	393.00	584.00	1059.00	515.00	488.00	384.00	245.00	192.00	364.00	312.00	214.00	251.00	117.00	410.00	1654.00	283.00	397.00	197.00	446.00
CDKN2A	NM_000077.4	Endogenous	Hs		214.00	96.00	133.00	231.00	69.00	557.00	714.00	109.00	1001.00	211.00	92.00	1779.00	65.00	44.00	1309.00	391.00	176.00	240.00	187.00	304.00	126.00	1237.00	69.00	1214.00
CDKN2B	NM_004936.3	Endogenous	Hs		558.00	122.00	242.00	1279.00	207.00	769.00	2183.00	148.00	2062.00	2786.00	1162.00	1136.00	245.00	1512.00	928.00	1008.00	1939.00	3186.00	1400.00	2111.00	1775.00	1745.00	72.00	998.00
CEACAM3	NM_001277163.2	Endogenous	Hs		20.00	96.00	23.00	57.00	13.00	39.00	62.00	26.00	41.00	57.00	101.00	45.00	41.00	52.00	101.00	40.00	39.00	32.00	23.00	43.00	29.00	80.00	10.00	50.00
CEBPB	NM_005194.3	Endogenous	Hs		3986.00	3219.00	1543.00	3349.00	10825.00	10138.00	4667.00	8086.00	11743.00	3262.00	4863.00	7756.00	5758.00	6383.00	6402.00	8672.00	1589.00	2277.00	1769.00	2403.00	5870.00	6315.00	4474.00	4753.00
CENPF	NM_016343.3	Endogenous	Hs		218.00	251.00	38.00	380.00	1812.00	520.00	584.00	388.00	1030.00	697.00	1108.00	2214.00	1036.00	826.00	990.00	737.00	364.00	349.00	928.00	353.00	263.00	1231.00	1280.00	2699.00
CEP55	NM_018131.3	Endogenous	Hs		206.00	335.00	157.00	251.00	3154.00	865.00	570.00	1291.00	1220.00	585.00	1151.00	1915.00	975.00	1541.00	447.00	2806.00	316.00	315.00	710.00	236.00	374.00	1893.00	1446.00	1906.00
CES3	NM_001185176.1	Endogenous	Hs		33.00	13.00	53.00	87.00	30.00	20.00	21.00	24.00	16.00	73.00	22.00	95.00	16.00	86.00	126.00	26.00	89.00	296.00	99.00	141.00	28.00	129.00	87.00	82.00
CHUK	NM_001278.4	Endogenous	Hs		2345.00	1098.00	1356.00	1148.00	1689.00	944.00	1823.00	1447.00	1316.00	977.00	1252.00	1252.00	1480.00	1170.00	872.00	4100.00	907.00	801.00	673.00	1086.00	1154.00	1568.00	1284.00	1068.00
CLEC14A	NM_175060.1	Endogenous	Hs		471.00	930.00	92.00	527.00	279.00	294.00	316.00	233.00	303.00	163.00	379.00	297.00	233.00	310.00	335.00	301.00	153.00	219.00	408.00	851.00	356.00	320.00	123.00	222.00
CLEC4E	NM_014358.3	Endogenous	Hs		7.00	54.00	5.00	18.00	19.00	19.00	21.00	20.00	10.00	30.00	37.00	16.00	18.00	18.00	48.00	22.00	17.00	12.00	16.00	18.00	10.00	15.00	18.00	17.00
CLEC5A	NM_013252.2	Endogenous	Hs		55.00	45.00	22.00	71.00	224.00	679.00	123.00	203.00	263.00	57.00	378.00	168.00	125.00	216.00	325.00	65.00	35.00	55.00	83.00	64.00	25.00	159.00	39.00	98.00
CLEC7A	NM_197954.2	Endogenous	Hs		95.00	801.00	10.00	144.00	280.00	522.00	358.00	759.00	263.00	131.00	241.00	224.00	90.00	421.00	718.00	72.00	122.00	49.00	111.00	241.00	122.00	173.00	33.00	137.00
CLECL1	NM_172004.3	Endogenous	Hs		37.00	580.00	20.00	191.00	56.00	157.00	191.00	99.00	124.00	23.00	102.00	18.00	38.00	50.00	85.00	78.00	13.00	72.00	46.00	98.00	59.00	36.00	12.00	33.00
CMKLR1	NM_004072.2	Endogenous	Hs		396.00	2252.00	47.00	365.00	374.00	833.00	651.00	1464.00	392.00	220.00	542.00	444.00	221.00	346.00	412.00	296.00	184.00	57.00	140.00	347.00	167.00	175.00	122.00	275.00
CNTFR	NM_147164.2	Endogenous	Hs		103.00	130.00	61.00	196.00	43.00	116.00	16.00	22.00	6.00	14.00	5.00	90.00	14.00	22.00	118.00	27.00	19.00	25.00	14.00	34.00	8.00	17.00	191.00	58.00
COL11A1	NM_001854.3	Endogenous	Hs		9.00	49.00	3.00	12.00	1630.00	2596.00	3794.00	505.00	4931.00	83.00	1133.00	384.00	30.00	1184.00	152.00	1017.00	10.00	20.00	20.00	24.00	15.00	529.00	884.00	33.00
COL11A2	NM_001163771.1	Endogenous	Hs		23.00	34.00	48.00	30.00	25.00	23.00	40.00	32.00	31.00	33.00	32.00	25.00	27.00	34.00	27.00	59.00	27.00	31.00	25.00	32.00	26.00	35.00	51.00	70.00
COL17A1	NM_000494.3	Endogenous	Hs		582.00	19.00	900.00	5035.00	10769.00	13261.00	6798.00	44422.00	11765.00	17426.00	7680.00	15862.00	4963.00	41292.00	6027.00	94319.00	2610.00	8144.00	5912.00	4834.00	6972.00	5408.00	22159.00	5354.00
COL4A5	NM_000495.4	Endogenous	Hs		922.00	145.00	151.00	538.00	1360.00	599.00	1214.00	1815.00	825.00	438.00	1157.00	842.00	215.00	423.00	476.00	643.00	143.00	137.00	254.00	333.00	346.00	549.00	991.00	640.00
COL5A1	NM_000093.4	Endogenous	Hs		1607.00	9603.00	348.00	1064.00	6052.00	10302.00	16886.00	6765.00	15856.00	3274.00	9039.00	5078.00	881.00	7949.00	2191.00	12490.00	289.00	269.00	605.00	1137.00	584.00	3346.00	6816.00	1358.00
COL6A3	NM_004369.3	Endogenous	Hs		1433.00	6576.00	214.00	2412.00	8208.00	16532.00	17982.00	8691.00	22885.00	824.00	11553.00	6899.00	1675.00	12823.00	4530.00	6851.00	169.00	664.00	1738.00	3079.00	1012.00	4350.00	7292.00	2263.00
COMP	NM_000095.2	Endogenous	Hs		29.00	238.00	29.00	158.00	307.00	733.00	967.00	2294.00	3355.00	44.00	83.00	31.00	30.00	69.00	34.00	374.00	34.00	115.00	125.00	122.00	32.00	32.00	39.00	26.00
CPA3	NM_001870.2	Endogenous	Hs		951.00	477.00	21.00	1056.00	163.00	390.00	464.00	460.00	897.00	126.00	299.00	243.00	370.00	342.00	618.00	395.00	446.00	240.00	841.00	1864.00	138.00	346.00	66.00	390.00
CRABP2	NM_001199723.1	Endogenous	Hs		110.00	876.00	3804.00	16575.00	561.00	891.00	5593.00	499.00	5171.00	15626.00	4424.00	4178.00	21857.00	3504.00	3080.00	2517.00	15225.00	33823.00	24906.00	32491.00	6258.00	1865.00	1785.00	5649.00
CSF1	NM_000757.5	Endogenous	Hs		690.00	896.00	322.00	566.00	472.00	611.00	590.00	892.00	463.00	347.00	941.00	472.00	285.00	263.00	315.00	683.00	264.00	162.00	179.00	349.00	306.00	270.00	386.00	422.00
CSF1R	NM_005211.3	Endogenous	Hs		1800.00	5154.00	28.00	849.00	1031.00	3545.00	1029.00	2526.00	1081.00	324.00	1046.00	679.00	281.00	489.00	1446.00	608.00	410.00	279.00	595.00	1084.00	216.00	340.00	64.00	564.00
CSF2	NM_000758.3	Endogenous	Hs		17.00	17.00	11.00	18.00	43.00	111.00	53.00	104.00	135.00	18.00	141.00	221.00	45.00	100.00	378.00	119.00	15.00	15.00	14.00	17.00	32.00	181.00	191.00	55.00
CSF2RB	NM_000395.2	Endogenous	Hs		203.00	1539.00	136.00	371.00	174.00	300.00	567.00	376.00	366.00	242.00	406.00	175.00	571.00	246.00	385.00	494.00	200.00	124.00	112.00	188.00	276.00	467.00	114.00	211.00
CSF3	NM_000759.3	Endogenous	Hs		25.00	12.00	7.00	20.00	22.00	15.00	13.00	14.00	13.00	8.00	21.00	27.00	13.00	19.00	29.00	12.00	4.00	4.00	3.00	6.00	8.00	5.00	17.00	12.00
CSF3R	NM_000760.3	Endogenous	Hs		236.00	985.00	121.00	255.00	191.00	352.00	448.00	417.00	199.00	506.00	816.00	306.00	280.00	286.00	1017.00	237.00	66.00	63.00	112.00	219.00	236.00	898.00	95.00	438.00
CST2	NM_001322.2	Endogenous	Hs		15.00	44.00	34.00	111.00	178.00	35.00	843.00	68.00	380.00	64.00	138.00	155.00	47.00	100.00	162.00	77.00	111.00	162.00	167.00	170.00	47.00	132.00	53.00	128.00
CTAG1B	NM_001327.2	Endogenous	Hs		6.00	7.00	3.00	11.00	5.00	8.00	2.00	6.00	4.00	5.00	7.00	5.00	7.00	4.00	7.00	7.00	9.00	6.00	5.00	7.00	1.00	517.00	54.00	54.00
CTLA4	NM_001037631.2	Endogenous	Hs		45.00	491.00	44.00	202.00	87.00	187.00	529.00	354.00	404.00	54.00	209.00	118.00	97.00	106.00	218.00	206.00	62.00	78.00	108.00	138.00	134.00	130.00	36.00	104.00
CTNNB1	NM_001098209.1	Endogenous	Hs		10363.00	6738.00	1773.00	7916.00	13245.00	10477.00	12571.00	6917.00	18306.00	8599.00	7160.00	10586.00	5882.00	7606.00	10851.00	7302.00	5665.00	9220.00	8607.00	11496.00	3790.00	9275.00	7074.00	9785.00
CTSS	NM_004079.3	Endogenous	Hs		4574.00	14045.00	150.00	2934.00	2831.00	6481.00	4191.00	6471.00	4397.00	1386.00	4456.00	2672.00	1245.00	1679.00	5080.00	1739.00	2132.00	1088.00	2039.00	2386.00	1006.00	1962.00	384.00	2592.00
CTSW	NM_001335.3	Endogenous	Hs		195.00	594.00	15.00	132.00	54.00	81.00	112.00	166.00	98.00	108.00	162.00	54.00	26.00	21.00	219.00	95.00	63.00	31.00	66.00	54.00	35.00	32.00	18.00	55.00
CX3CL1	NM_002996.3	Endogenous	Hs		1884.00	629.00	263.00	988.00	496.00	367.00	842.00	577.00	4415.00	235.00	2791.00	534.00	327.00	257.00	3072.00	400.00	282.00	400.00	309.00	1245.00	495.00	1654.00	1557.00	1447.00
CX3CR1	NM_001171171.1	Endogenous	Hs		52.00	583.00	21.00	123.00	32.00	146.00	459.00	71.00	39.00	42.00	146.00	24.00	36.00	27.00	58.00	95.00	103.00	72.00	94.00	175.00	27.00	70.00	29.00	59.00
CXCL1	NM_001511.3	Endogenous	Hs		302.00	213.00	98.00	686.00	1227.00	1691.00	700.00	873.00	1839.00	9817.00	17389.00	10083.00	5955.00	5204.00	6617.00	1357.00	4166.00	96.00	603.00	611.00	4262.00	2932.00	6848.00	5640.00
CXCL10	NM_001565.3	Endogenous	Hs		702.00	2172.00	32.00	132.00	1055.00	1399.00	1587.00	8677.00	1559.00	634.00	2938.00	2489.00	371.00	497.00	957.00	905.00	68.00	185.00	523.00	265.00	482.00	297.00	547.00	1054.00
CXCL11	NM_005409.4	Endogenous	Hs		46.00	306.00	4.00	22.00	82.00	181.00	103.00	1754.00	173.00	79.00	250.00	418.00	25.00	81.00	121.00	30.00	19.00	38.00	58.00	40.00	39.00	27.00	41.00	68.00
CXCL12	NM_199168.3	Endogenous	Hs		554.00	4969.00	1755.00	1436.00	466.00	899.00	1195.00	1017.00	713.00	91.00	137.00	137.00	235.00	310.00	84.00	1689.00	91.00	100.00	307.00	1029.00	245.00	252.00	175.00	134.00
CXCL13	NM_006419.2	Endogenous	Hs		20.00	2828.00	49.00	356.00	65.00	108.00	1635.00	1022.00	649.00	70.00	482.00	258.00	521.00	1725.00	348.00	476.00	8.00	53.00	65.00	81.00	324.00	212.00	474.00	949.00
CXCL14	NM_004887.4	Endogenous	Hs		4831.00	3328.00	246.00	5283.00	90523.00	26011.00	2887.00	48091.00	13185.00	31576.00	1235.00	13066.00	8719.00	21858.00	1713.00	7981.00	4517.00	11829.00	14497.00	20007.00	3034.00	10294.00	3465.00	11690.00
CXCL16	NM_001100812.1	Endogenous	Hs		886.00	410.00	74.00	335.00	657.00	802.00	633.00	721.00	436.00	717.00	573.00	307.00	450.00	574.00	1104.00	407.00	288.00	363.00	238.00	336.00	394.00	383.00	177.00	583.00
CXCL2	NM_002089.1	Endogenous	Hs		1674.00	2225.00	348.00	1165.00	1482.00	4213.00	1369.00	2277.00	2142.00	7147.00	13719.00	7871.00	3205.00	5030.00	7707.00	1684.00	3086.00	168.00	535.00	753.00	2860.00	3030.00	4483.00	5039.00
CXCL3	NM_002090.2	Endogenous	Hs		214.00	54.00	16.00	63.00	285.00	760.00	149.00	311.00	346.00	175.00	668.00	854.00	158.00	511.00	2808.00	151.00	81.00	32.00	33.00	65.00	85.00	499.00	236.00	599.00
CXCL5	NM_002994.4	Endogenous	Hs		60.00	119.00	7.00	15.00	606.00	500.00	73.00	98.00	624.00	64.00	2855.00	2082.00	422.00	1754.00	6588.00	506.00	19.00	14.00	8.00	22.00	66.00	1074.00	622.00	617.00
CXCL6	NM_002993.3	Endogenous	Hs		33.00	67.00	10.00	107.00	204.00	337.00	87.00	104.00	401.00	1318.00	2687.00	4240.00	425.00	938.00	1181.00	254.00	912.00	37.00	124.00	103.00	414.00	596.00	1128.00	466.00
CXCL8	NM_000584.3	Endogenous	Hs		375.00	31.00	241.00	315.00	3197.00	4005.00	322.00	1185.00	4536.00	1715.00	5144.00	5853.00	2225.00	9888.00	10847.00	1914.00	369.00	67.00	64.00	153.00	753.00	8724.00	3009.00	8392.00
CXCL9	NM_002416.2	Endogenous	Hs		316.00	3069.00	34.00	218.00	140.00	258.00	2936.00	769.00	1875.00	205.00	3334.00	996.00	344.00	340.00	318.00	683.00	58.00	89.00	402.00	202.00	276.00	243.00	232.00	303.00
CXCR2	NM_001557.3	Endogenous	Hs		45.00	54.00	104.00	833.00	35.00	79.00	75.00	30.00	29.00	575.00	328.00	99.00	110.00	195.00	925.00	84.00	861.00	1656.00	884.00	1277.00	186.00	307.00	20.00	336.00
CXCR3	NM_001142797.1	Endogenous	Hs		40.00	403.00	20.00	96.00	32.00	49.00	78.00	95.00	67.00	29.00	71.00	33.00	53.00	24.00	49.00	41.00	37.00	35.00	54.00	69.00	35.00	24.00	14.00	42.00
CXCR4	NM_001008540.1	Endogenous	Hs		3051.00	12280.00	187.00	1714.00	1784.00	3371.00	6031.00	5547.00	4051.00	526.00	758.00	653.00	1171.00	507.00	1268.00	911.00	237.00	260.00	444.00	1038.00	524.00	1163.00	226.00	547.00
CXCR6	NM_006564.1	Endogenous	Hs		220.00	761.00	16.00	219.00	58.00	110.00	217.00	231.00	187.00	77.00	266.00	117.00	100.00	68.00	201.00	57.00	137.00	26.00	229.00	130.00	86.00	77.00	35.00	115.00
CXorf36	NM_024689.2	Endogenous	Hs		182.00	1263.00	67.00	457.00	220.00	281.00	212.00	261.00	225.00	121.00	348.00	302.00	244.00	267.00	348.00	294.00	61.00	130.00	302.00	573.00	311.00	320.00	139.00	205.00
CYBB	NM_000397.3	Endogenous	Hs		1075.00	10918.00	262.00	1295.00	1627.00	3892.00	3785.00	3431.00	3073.00	646.00	1921.00	1186.00	750.00	900.00	2105.00	3289.00	504.00	423.00	897.00	1161.00	591.00	913.00	334.00	999.00
DAB2	NM_001244871.1	Endogenous	Hs		563.00	1551.00	63.00	629.00	824.00	1218.00	1207.00	1053.00	1160.00	189.00	485.00	364.00	309.00	335.00	694.00	605.00	88.00	104.00	132.00	463.00	215.00	336.00	459.00	181.00
DDB2	NM_000107.2	Endogenous	Hs		949.00	1880.00	1900.00	3077.00	3039.00	1656.00	2749.00	1875.00	3334.00	2443.00	2071.00	1514.00	1525.00	1298.00	1231.00	3455.00	1723.00	2093.00	1620.00	2140.00	1917.00	995.00	3496.00	1486.00
DEFB134	NM_001302695.1	Endogenous	Hs		6.00	7.00	8.00	8.00	16.00	10.00	24.00	13.00	23.00	5.00	17.00	29.00	8.00	15.00	13.00	14.00	5.00	4.00	2.00	9.00	6.00	17.00	23.00	17.00
DEPTOR	NM_001283012.1	Endogenous	Hs		4215.00	1172.00	67.00	900.00	300.00	864.00	520.00	408.00	333.00	116.00	79.00	393.00	96.00	66.00	833.00	136.00	823.00	364.00	449.00	1346.00	113.00	672.00	109.00	289.00
DKK1	NM_012242.2	Endogenous	Hs		289.00	23.00	8.00	50.00	224.00	525.00	66.00	297.00	605.00	40.00	190.00	207.00	60.00	94.00	21.00	47.00	96.00	408.00	286.00	37.00	33.00	94.00	46.00	417.00
DLL1	NM_005618.3	Endogenous	Hs		886.00	711.00	369.00	840.00	396.00	1450.00	522.00	1560.00	694.00	669.00	1092.00	1249.00	253.00	658.00	1230.00	1704.00	561.00	713.00	459.00	858.00	670.00	431.00	700.00	1035.00
DLL4	NM_019074.2	Endogenous	Hs		130.00	267.00	86.00	173.00	162.00	135.00	125.00	182.00	202.00	109.00	235.00	194.00	69.00	178.00	139.00	271.00	54.00	76.00	59.00	85.00	237.00	117.00	125.00	98.00
DNMT1	NM_001130823.2	Endogenous	Hs		1032.00	1734.00	948.00	1035.00	2804.00	1387.00	1859.00	1512.00	1885.00	1183.00	2157.00	3441.00	1727.00	2024.00	1865.00	4577.00	802.00	1206.00	1305.00	944.00	930.00	1548.00	2365.00	2471.00
DPP4	NM_001935.3	Endogenous	Hs		242.00	301.00	33.00	195.00	177.00	593.00	318.00	346.00	683.00	97.00	198.00	97.00	101.00	611.00	528.00	749.00	83.00	84.00	130.00	214.00	191.00	332.00	298.00	95.00
DTX3L	NM_138287.3	Endogenous	Hs		1680.00	3081.00	222.00	1388.00	5955.00	2352.00	2342.00	3744.00	2539.00	3083.00	2715.00	8233.00	1139.00	3704.00	2646.00	1616.00	1530.00	1100.00	1832.00	2309.00	2019.00	2464.00	1749.00	5889.00
DTX4	NM_015177.1	Endogenous	Hs		643.00	271.00	58.00	265.00	148.00	202.00	375.00	251.00	441.00	206.00	516.00	205.00	126.00	252.00	469.00	286.00	303.00	175.00	86.00	297.00	142.00	363.00	330.00	213.00
DUSP1	NM_004417.3	Endogenous	Hs		15086.00	8596.00	2052.00	13588.00	19314.00	22931.00	12405.00	15734.00	7847.00	3629.00	2050.00	5859.00	8221.00	4113.00	7074.00	6082.00	8746.00	3652.00	2752.00	9898.00	5001.00	5233.00	566.00	4329.00
DUSP2	NM_004418.3	Endogenous	Hs		214.00	360.00	34.00	95.00	68.00	181.00	321.00	180.00	129.00	59.00	54.00	105.00	80.00	60.00	137.00	110.00	40.00	59.00	54.00	79.00	65.00	182.00	59.00	113.00
DUSP5	NM_004419.3	Endogenous	Hs		2513.00	1412.00	3961.00	8794.00	1876.00	2590.00	3693.00	4939.00	2993.00	5179.00	2914.00	1954.00	3218.00	2434.00	2439.00	1864.00	4978.00	5699.00	4158.00	4519.00	1224.00	2957.00	1130.00	4318.00
E2F3	NM_001243076.2	Endogenous	Hs		343.00	634.00	42.00	326.00	780.00	565.00	354.00	380.00	719.00	570.00	584.00	868.00	872.00	519.00	1125.00	426.00	290.00	394.00	482.00	522.00	240.00	1170.00	308.00	996.00
EDN1	NM_001955.2	Endogenous	Hs		1066.00	1905.00	73.00	629.00	467.00	311.00	294.00	192.00	707.00	828.00	279.00	209.00	1164.00	533.00	546.00	228.00	154.00	99.00	123.00	406.00	348.00	385.00	137.00	314.00
EGF	NM_001178130.2	Endogenous	Hs		14.00	37.00	40.00	343.00	45.00	22.00	31.00	8.00	18.00	44.00	28.00	21.00	93.00	33.00	89.00	17.00	26.00	28.00	29.00	32.00	336.00	177.00	37.00	293.00
EGFR	NM_005228.3	Endogenous	Hs		1519.00	458.00	342.00	2141.00	4595.00	3717.00	2464.00	4772.00	3399.00	2088.00	2835.00	6587.00	2789.00	5298.00	6641.00	2642.00	1397.00	2359.00	1811.00	2024.00	1892.00	28724.00	4766.00	3473.00
EGR1	NM_001964.2	Endogenous	Hs		8718.00	4097.00	482.00	3798.00	8164.00	10487.00	4669.00	1118.00	9050.00	888.00	1359.00	4780.00	5856.00	3282.00	3984.00	2736.00	5779.00	754.00	1684.00	4796.00	4618.00	4547.00	1249.00	2911.00
EIF2AK2	NM_001135652.2	Endogenous	Hs		1479.00	3445.00	140.00	1101.00	4918.00	2410.00	1570.00	3464.00	2107.00	4328.00	1732.00	6013.00	1671.00	3650.00	2595.00	2048.00	762.00	606.00	1372.00	1545.00	3623.00	2466.00	2132.00	4723.00
EIF2B4	NM_001034116.1	Endogenous	Hs		872.00	408.00	128.00	705.00	803.00	425.00	384.00	338.00	639.00	595.00	417.00	597.00	508.00	470.00	573.00	693.00	447.00	835.00	524.00	584.00	316.00	485.00	547.00	532.00
EIF4EBP1	NM_004095.3	Endogenous	Hs		2556.00	938.00	451.00	2085.00	6266.00	4116.00	1603.00	3128.00	4941.00	5207.00	3018.00	3941.00	5159.00	3656.00	3220.00	2198.00	1769.00	3323.00	2877.00	2730.00	2600.00	6702.00	2840.00	5130.00
EIF5AL1	NM_001099692.1	Endogenous	Hs		15.00	10.00	10.00	17.00	19.00	13.00	23.00	18.00	15.00	12.00	14.00	13.00	15.00	6.00	8.00	11.00	9.00	9.00	6.00	7.00	19.00	14.00	17.00	8.00
ELOB	NM_007108.2	Endogenous	Hs		331.00	160.00	38.00	230.00	273.00	366.00	217.00	229.00	177.00	254.00	349.00	692.00	208.00	726.00	377.00	205.00	142.00	274.00	264.00	359.00	168.00	358.00	288.00	486.00
ENO1	NM_001428.3	Endogenous	Hs		8763.00	7267.00	4048.00	14547.00	23694.00	36692.00	10109.00	18536.00	48174.00	20035.00	20765.00	40153.00	12867.00	28887.00	26449.00	38873.00	14799.00	26710.00	24414.00	13359.00	5157.00	18571.00	14222.00	34343.00
ENTPD1	NM_001098175.1	Endogenous	Hs		550.00	1181.00	68.00	1001.00	728.00	1242.00	1279.00	882.00	1356.00	212.00	843.00	600.00	466.00	560.00	1103.00	581.00	243.00	309.00	568.00	1246.00	315.00	765.00	290.00	495.00
EOMES	NM_001278182.1	Endogenous	Hs		35.00	477.00	4.00	49.00	41.00	105.00	57.00	104.00	59.00	12.00	21.00	18.00	107.00	38.00	55.00	9.00	8.00	22.00	37.00	53.00	7.00	16.00	13.00	21.00
EPCAM	NM_002354.2	Endogenous	Hs		4351.00	28.00	31.00	149.00	1790.00	845.00	55.00	332.00	2675.00	495.00	623.00	1657.00	826.00	1142.00	875.00	451.00	612.00	172.00	322.00	544.00	105.00	3621.00	348.00	3230.00
EPM2AIP1	NM_014805.3	Endogenous	Hs		1283.00	1371.00	170.00	1427.00	1071.00	803.00	1133.00	654.00	1331.00	726.00	678.00	911.00	875.00	704.00	979.00	762.00	821.00	1333.00	1045.00	1777.00	512.00	1280.00	464.00	781.00
ERBB2	NM_004448.2	Endogenous	Hs		2637.00	350.00	910.00	3747.00	1738.00	928.00	1141.00	729.00	1549.00	3863.00	1831.00	950.00	986.00	1754.00	20264.00	836.00	4301.00	5137.00	2884.00	3424.00	1157.00	8664.00	1889.00	2109.00
ERO1A	NM_014584.2	Endogenous	Hs		2604.00	798.00	1421.00	12973.00	3738.00	6641.00	1289.00	2920.00	9266.00	13470.00	4402.00	5897.00	3831.00	10907.00	2495.00	1908.00	11248.00	16472.00	14099.00	14993.00	3886.00	2584.00	3291.00	9550.00
ESR1	NM_000125.2	Endogenous	Hs		36.00	154.00	22.00	109.00	29.00	50.00	189.00	163.00	68.00	17.00	75.00	23.00	36.00	20.00	191.00	117.00	31.00	1.00	1.00	58.00	22.00	23.00	40.00	220.00
EXO1	NM_006027.3	Endogenous	Hs		61.00	119.00	50.00	148.00	842.00	204.00	184.00	115.00	396.00	217.00	317.00	808.00	381.00	483.00	343.00	486.00	160.00	200.00	257.00	114.00	182.00	548.00	886.00	1180.00
EZH2	NM_004456.4	Endogenous	Hs		359.00	516.00	120.00	730.00	816.00	358.00	704.00	615.00	935.00	1047.00	909.00	840.00	628.00	678.00	892.00	588.00	584.00	799.00	919.00	615.00	343.00	1021.00	732.00	1379.00
F2RL1	NM_005242.4	Endogenous	Hs		2813.00	46.00	12.00	195.00	2274.00	783.00	511.00	631.00	762.00	795.00	208.00	1369.00	541.00	961.00	255.00	234.00	683.00	607.00	465.00	575.00	268.00	979.00	726.00	886.00
FADD	NM_003824.3	Endogenous	Hs		603.00	391.00	163.00	447.00	740.00	700.00	582.00	719.00	582.00	826.00	7152.00	7659.00	1388.00	6139.00	1062.00	7064.00	475.00	660.00	351.00	367.00	289.00	4617.00	1170.00	3191.00
FAM124B	NM_001122779.1	Endogenous	Hs		44.00	245.00	24.00	136.00	60.00	69.00	94.00	48.00	75.00	53.00	60.00	55.00	73.00	54.00	163.00	62.00	63.00	98.00	81.00	194.00	92.00	105.00	34.00	65.00
FAM30A	NR_026800.2	Endogenous	Hs		18.00	535.00	29.00	189.00	23.00	242.00	197.00	41.00	156.00	20.00	85.00	152.00	982.00	103.00	118.00	144.00	27.00	116.00	49.00	96.00	33.00	289.00	42.00	57.00
FANCA	NM_001018112.1	Endogenous	Hs		170.00	363.00	87.00	239.00	995.00	489.00	300.00	498.00	400.00	530.00	615.00	1177.00	470.00	738.00	570.00	1275.00	217.00	282.00	273.00	161.00	183.00	559.00	1330.00	991.00
FAP	NM_004460.2	Endogenous	Hs		35.00	344.00	14.00	119.00	860.00	1960.00	1242.00	456.00	2808.00	100.00	757.00	792.00	305.00	966.00	518.00	1006.00	23.00	50.00	86.00	189.00	174.00	351.00	391.00	189.00
FAS	NM_000043.3	Endogenous	Hs		76.00	367.00	46.00	167.00	105.00	194.00	334.00	400.00	175.00	75.00	206.00	133.00	123.00	183.00	118.00	181.00	83.00	114.00	89.00	169.00	97.00	114.00	87.00	114.00
FASLG	NM_000639.2	Endogenous	Hs		59.00	126.00	13.00	55.00	21.00	33.00	87.00	83.00	48.00	51.00	85.00	43.00	26.00	21.00	60.00	14.00	35.00	28.00	56.00	49.00	37.00	22.00	15.00	35.00
FBP1	NM_001127628.1	Endogenous	Hs		6361.00	471.00	21.00	254.00	624.00	695.00	826.00	364.00	986.00	122.00	139.00	208.00	92.00	197.00	207.00	956.00	580.00	77.00	107.00	562.00	104.00	190.00	44.00	85.00
FCAR	NM_133278.2	Endogenous	Hs		45.00	82.00	199.00	85.00	40.00	103.00	45.00	85.00	54.00	58.00	124.00	72.00	58.00	71.00	204.00	132.00	13.00	13.00	13.00	20.00	48.00	106.00	58.00	78.00
FCGR1A	NM_000566.3	Endogenous	Hs		52.00	724.00	14.00	40.00	272.00	364.00	222.00	571.00	227.00	64.00	234.00	114.00	63.00	88.00	248.00	131.00	22.00	23.00	34.00	42.00	46.00	86.00	31.00	79.00
FCGR2A	NM_021642.3	Endogenous	Hs		540.00	2799.00	179.00	650.00	2226.00	6253.00	1775.00	5326.00	3790.00	797.00	2454.00	3666.00	1114.00	1592.00	5302.00	1935.00	129.00	156.00	298.00	466.00	492.00	2183.00	797.00	1471.00
FCGR2B	NM_001002273.1	Endogenous	Hs		89.00	1860.00	91.00	476.00	209.00	779.00	923.00	1184.00	594.00	161.00	474.00	270.00	367.00	195.00	207.00	352.00	112.00	115.00	139.00	339.00	101.00	190.00	32.00	179.00
FCGR3A/B	NM_000570.4	Endogenous	Hs		206.00	3342.00	25.00	115.00	1646.00	2756.00	1101.00	4153.00	1201.00	461.00	1286.00	862.00	312.00	655.00	1808.00	441.00	33.00	68.00	149.00	118.00	181.00	882.00	171.00	1115.00
FCGRT	NM_004107.4	Endogenous	Hs		4941.00	6561.00	385.00	2242.00	2051.00	2480.00	2344.00	3789.00	1643.00	1237.00	2036.00	1635.00	801.00	1054.00	1875.00	1757.00	988.00	519.00	971.00	2106.00	796.00	1064.00	1200.00	705.00
FCN1	NM_002003.4	Endogenous	Hs		286.00	2816.00	26.00	301.00	89.00	578.00	285.00	422.00	292.00	46.00	328.00	78.00	135.00	137.00	352.00	161.00	29.00	133.00	354.00	320.00	103.00	329.00	37.00	175.00
FCRL2	NM_001159488.1	Endogenous	Hs		23.00	1804.00	28.00	121.00	15.00	50.00	200.00	56.00	85.00	26.00	38.00	75.00	348.00	48.00	40.00	53.00	20.00	122.00	29.00	55.00	71.00	64.00	14.00	31.00
FGF13	NM_001139498.1	Endogenous	Hs		346.00	164.00	5.00	129.00	96.00	49.00	52.00	32.00	114.00	11.00	38.00	28.00	51.00	23.00	62.00	21.00	31.00	24.00	37.00	181.00	27.00	146.00	43.00	34.00
FGF18	NM_003862.2	Endogenous	Hs		38.00	47.00	34.00	46.00	37.00	38.00	69.00	104.00	44.00	16.00	23.00	24.00	27.00	26.00	33.00	32.00	16.00	15.00	13.00	14.00	12.00	22.00	35.00	24.00
FGF9	NM_002010.2	Endogenous	Hs		27.00	14.00	11.00	25.00	10.00	10.00	17.00	16.00	17.00	19.00	11.00	16.00	7.00	32.00	17.00	8.00	26.00	30.00	41.00	36.00	11.00	18.00	5.00	23.00
FGFR1	NM_001174064.1	Endogenous	Hs		974.00	992.00	220.00	1034.00	528.00	650.00	1154.00	961.00	1368.00	269.00	752.00	331.00	224.00	764.00	586.00	720.00	76.00	166.00	191.00	712.00	293.00	1572.00	861.00	381.00
FLNB	NM_001164319.1	Endogenous	Hs		6095.00	2224.00	656.00	2540.00	3640.00	2628.00	2291.00	1530.00	3432.00	3326.00	2658.00	4976.00	3363.00	4286.00	1135.00	3997.00	2399.00	1997.00	1605.00	3291.00	2867.00	3150.00	2749.00	1639.00
FLT1	NM_002019.4	Endogenous	Hs		1319.00	709.00	26.00	406.00	917.00	941.00	221.00	1356.00	671.00	273.00	713.00	1163.00	327.00	914.00	1166.00	149.00	234.00	341.00	358.00	563.00	473.00	776.00	319.00	571.00
FOSL1	NM_005438.3	Endogenous	Hs		1782.00	88.00	551.00	516.00	4193.00	4136.00	1187.00	2999.00	2559.00	2818.00	1814.00	8310.00	5843.00	5467.00	1981.00	2778.00	910.00	662.00	1811.00	405.00	2611.00	2813.00	2983.00	2161.00
FOXP3	NM_014009.3	Endogenous	Hs		30.00	218.00	11.00	120.00	80.00	190.00	402.00	214.00	334.00	86.00	219.00	120.00	78.00	109.00	199.00	130.00	81.00	85.00	96.00	80.00	65.00	165.00	51.00	117.00
FPR1	NM_002029.3	Endogenous	Hs		231.00	1537.00	323.00	440.00	301.00	1211.00	603.00	1159.00	756.00	342.00	769.00	307.00	283.00	393.00	1546.00	664.00	29.00	36.00	77.00	162.00	132.00	653.00	105.00	610.00
FPR3	NM_002030.4	Endogenous	Hs		300.00	957.00	35.00	359.00	1058.00	1535.00	769.00	2040.00	868.00	245.00	625.00	725.00	295.00	382.00	709.00	547.00	113.00	122.00	169.00	317.00	151.00	294.00	113.00	464.00
FSTL3	NM_005860.2	Endogenous	Hs		680.00	386.00	268.00	289.00	756.00	1011.00	1075.00	1834.00	1570.00	409.00	364.00	1806.00	1285.00	502.00	791.00	2473.00	34.00	39.00	108.00	204.00	322.00	370.00	1723.00	175.00
FUT4	NM_002033.3	Endogenous	Hs		1242.00	681.00	124.00	207.00	278.00	210.00	272.00	326.00	266.00	152.00	281.00	314.00	164.00	224.00	264.00	350.00	239.00	108.00	116.00	210.00	147.00	178.00	469.00	143.00
FYN	NM_002037.5	Endogenous	Hs		1299.00	2992.00	144.00	935.00	643.00	795.00	1268.00	1487.00	1449.00	301.00	1026.00	703.00	498.00	744.00	703.00	837.00	218.00	191.00	355.00	781.00	366.00	941.00	991.00	441.00
FZD8	NM_031866.1	Endogenous	Hs		1053.00	229.00	46.00	109.00	290.00	118.00	328.00	425.00	275.00	67.00	214.00	224.00	47.00	93.00	85.00	187.00	81.00	46.00	20.00	59.00	50.00	149.00	309.00	45.00
FZD9	NM_003508.2	Endogenous	Hs		18.00	14.00	5.00	35.00	42.00	18.00	12.00	41.00	21.00	30.00	23.00	30.00	88.00	72.00	42.00	21.00	12.00	14.00	7.00	19.00	12.00	53.00	67.00	70.00
GAS1	NM_002048.2	Endogenous	Hs		101.00	1223.00	135.00	372.00	347.00	827.00	814.00	1711.00	870.00	352.00	785.00	341.00	84.00	521.00	331.00	1318.00	49.00	60.00	29.00	117.00	152.00	205.00	703.00	175.00
GBP1	NM_002053.2	Endogenous	Hs		532.00	1302.00	61.00	289.00	528.00	939.00	1352.00	2385.00	1136.00	917.00	2020.00	2455.00	370.00	609.00	575.00	605.00	294.00	196.00	305.00	431.00	624.00	526.00	225.00	705.00
GBP2	NM_004120.4	Endogenous	Hs		849.00	1941.00	390.00	1650.00	770.00	808.00	2591.00	1060.00	2012.00	1154.00	2255.00	1217.00	619.00	1049.00	1347.00	981.00	1392.00	669.00	960.00	1461.00	1054.00	1005.00	191.00	1341.00
GBP4	NM_052941.4	Endogenous	Hs		463.00	1704.00	78.00	414.00	236.00	363.00	1231.00	1461.00	701.00	672.00	1820.00	651.00	138.00	199.00	850.00	148.00	293.00	322.00	427.00	404.00	398.00	203.00	84.00	700.00
GHR	NM_000163.2	Endogenous	Hs		416.00	255.00	22.00	196.00	351.00	85.00	127.00	65.00	54.00	57.00	84.00	43.00	49.00	145.00	180.00	102.00	81.00	99.00	73.00	218.00	27.00	48.00	82.00	111.00
GIMAP4	NM_018326.2	Endogenous	Hs		732.00	6135.00	119.00	1221.00	615.00	940.00	1138.00	2495.00	779.00	269.00	832.00	593.00	403.00	442.00	745.00	515.00	256.00	281.00	531.00	1717.00	390.00	431.00	184.00	400.00
GIMAP6	NR_024115.1	Endogenous	Hs		230.00	1312.00	47.00	330.00	158.00	175.00	220.00	237.00	159.00	71.00	198.00	131.00	131.00	112.00	164.00	175.00	76.00	80.00	149.00	482.00	140.00	118.00	60.00	117.00
GLI1	NM_005269.2	Endogenous	Hs		137.00	37.00	17.00	58.00	403.00	52.00	166.00	88.00	224.00	43.00	112.00	51.00	50.00	34.00	28.00	17.00	31.00	43.00	50.00	73.00	34.00	147.00	44.00	121.00
GLS	NM_014905.4	Endogenous	Hs		695.00	1655.00	1258.00	702.00	1592.00	1039.00	1410.00	1356.00	3400.00	1481.00	1314.00	2281.00	2833.00	881.00	539.00	3174.00	381.00	393.00	300.00	387.00	648.00	1439.00	3695.00	738.00
GLUD1	NM_005271.2	Endogenous	Hs		6901.00	2293.00	2568.00	5886.00	6405.00	3533.00	4212.00	2521.00	7316.00	3349.00	3453.00	4095.00	6184.00	3736.00	3103.00	8707.00	3994.00	4018.00	4179.00	5559.00	2697.00	6038.00	4304.00	4019.00
GLUL	NM_002065.6	Endogenous	Hs		101073.00	17669.00	11643.00	32986.00	26045.00	11944.00	23201.00	20806.00	15980.00	11285.00	10638.00	10389.00	3728.00	16128.00	8798.00	10173.00	23942.00	6249.00	18276.00	17027.00	9479.00	9041.00	4854.00	32203.00
GMIP	NM_001288998.1	Endogenous	Hs		175.00	358.00	73.00	144.00	149.00	70.00	219.00	120.00	149.00	192.00	150.00	65.00	74.00	109.00	171.00	159.00	98.00	75.00	70.00	89.00	80.00	107.00	107.00	118.00
GNG4	NM_001098721.1	Endogenous	Hs		105.00	24.00	15.00	65.00	479.00	12.00	29.00	14.00	27.00	44.00	27.00	178.00	38.00	39.00	28.00	19.00	44.00	48.00	50.00	57.00	113.00	127.00	57.00	111.00
GNLY	NM_012483.3	Endogenous	Hs		174.00	478.00	37.00	168.00	197.00	400.00	346.00	1067.00	207.00	524.00	829.00	722.00	89.00	154.00	689.00	221.00	53.00	57.00	85.00	161.00	192.00	123.00	103.00	184.00
GOT1	NM_002079.2	Endogenous	Hs		5334.00	392.00	202.00	2129.00	3630.00	649.00	568.00	1072.00	898.00	676.00	1090.00	923.00	812.00	1887.00	928.00	730.00	1481.00	1869.00	2034.00	1503.00	228.00	2213.00	596.00	2825.00
GOT2	NM_002080.3	Endogenous	Hs		4734.00	586.00	256.00	2817.00	4669.00	2567.00	1193.00	1068.00	2634.00	1450.00	1245.00	2863.00	1177.00	3757.00	3987.00	1904.00	2195.00	2483.00	2864.00	1835.00	583.00	2197.00	788.00	3630.00
GPC4	NM_001448.2	Endogenous	Hs		748.00	257.00	65.00	357.00	488.00	471.00	366.00	117.00	1285.00	64.00	282.00	124.00	161.00	196.00	340.00	217.00	111.00	105.00	135.00	281.00	88.00	366.00	477.00	128.00
GPR160	NM_014373.1	Endogenous	Hs		5042.00	420.00	35.00	260.00	440.00	295.00	223.00	223.00	214.00	445.00	190.00	102.00	280.00	297.00	196.00	98.00	669.00	106.00	262.00	398.00	340.00	980.00	113.00	370.00
GPSM3	NM_001276501.1	Endogenous	Hs		512.00	3102.00	128.00	947.00	441.00	858.00	1186.00	1100.00	691.00	253.00	686.00	431.00	454.00	309.00	567.00	500.00	325.00	210.00	294.00	728.00	359.00	446.00	228.00	317.00
GZMA	NM_006144.3	Endogenous	Hs		269.00	877.00	10.00	184.00	95.00	192.00	242.00	448.00	204.00	128.00	438.00	361.00	74.00	50.00	331.00	61.00	119.00	53.00	162.00	164.00	86.00	33.00	17.00	104.00
GZMB	NM_004131.4	Endogenous	Hs		64.00	375.00	46.00	61.00	24.00	59.00	165.00	283.00	53.00	59.00	219.00	112.00	55.00	59.00	59.00	67.00	11.00	10.00	28.00	34.00	76.00	32.00	32.00	39.00
GZMH	NM_033423.3	Endogenous	Hs		135.00	201.00	7.00	83.00	39.00	27.00	86.00	251.00	81.00	26.00	90.00	84.00	18.00	14.00	104.00	18.00	16.00	16.00	72.00	33.00	22.00	23.00	21.00	26.00
GZMK	NM_002104.2	Endogenous	Hs		140.00	2106.00	72.00	307.00	76.00	153.00	515.00	497.00	381.00	52.00	87.00	66.00	68.00	38.00	84.00	192.00	18.00	53.00	179.00	258.00	116.00	43.00	17.00	46.00
GZMM	NM_005317.2	Endogenous	Hs		51.00	270.00	22.00	80.00	14.00	27.00	75.00	61.00	42.00	35.00	78.00	14.00	26.00	15.00	34.00	30.00	30.00	15.00	45.00	65.00	19.00	55.00	43.00	31.00
H2AFX	NM_002105.2	Endogenous	Hs		262.00	241.00	41.00	228.00	457.00	567.00	201.00	442.00	260.00	507.00	502.00	1241.00	392.00	386.00	629.00	318.00	313.00	347.00	613.00	271.00	102.00	355.00	627.00	479.00
HAVCR2	NM_032782.3	Endogenous	Hs		135.00	542.00	23.00	138.00	450.00	665.00	428.00	765.00	358.00	105.00	222.00	206.00	105.00	125.00	355.00	109.00	62.00	39.00	70.00	92.00	60.00	114.00	64.00	145.00
HCK	NM_001172129.1	Endogenous	Hs		355.00	2395.00	129.00	587.00	881.00	1099.00	1108.00	1483.00	977.00	436.00	1399.00	613.00	452.00	398.00	945.00	685.00	249.00	165.00	215.00	397.00	349.00	1630.00	263.00	1070.00
HDAC11	NM_001330636.1	Endogenous	Hs		550.00	138.00	149.00	681.00	373.00	242.00	247.00	233.00	430.00	601.00	288.00	268.00	220.00	363.00	598.00	284.00	466.00	531.00	421.00	863.00	190.00	363.00	265.00	262.00
HDAC3	NM_003883.3	Endogenous	Hs		1136.00	617.00	110.00	993.00	1590.00	790.00	623.00	591.00	1041.00	912.00	722.00	788.00	796.00	1158.00	903.00	737.00	707.00	943.00	951.00	1139.00	551.00	1194.00	753.00	1054.00
HDAC4	NM_006037.3	Endogenous	Hs		474.00	346.00	211.00	1043.00	1250.00	315.00	432.00	252.00	480.00	634.00	463.00	590.00	287.00	434.00	324.00	457.00	566.00	793.00	729.00	1133.00	344.00	1153.00	266.00	783.00
HDAC5	NM_001015053.1	Endogenous	Hs		1138.00	785.00	392.00	1320.00	831.00	645.00	880.00	565.00	879.00	662.00	731.00	574.00	500.00	729.00	682.00	617.00	797.00	1813.00	801.00	1188.00	338.00	1581.00	494.00	887.00
HDC	NM_002112.3	Endogenous	Hs		5471.00	332.00	71.00	485.00	224.00	166.00	323.00	180.00	269.00	167.00	198.00	136.00	221.00	207.00	211.00	215.00	300.00	186.00	234.00	533.00	191.00	222.00	138.00	212.00
HELLS	NM_001289067.1	Endogenous	Hs		433.00	656.00	105.00	438.00	1638.00	834.00	591.00	1000.00	767.00	605.00	1243.00	1663.00	961.00	1195.00	804.00	1516.00	504.00	779.00	931.00	456.00	423.00	1504.00	1095.00	1829.00
HERC6	NM_001165136.1	Endogenous	Hs		343.00	1178.00	312.00	817.00	798.00	645.00	706.00	1645.00	312.00	7017.00	182.00	1109.00	310.00	813.00	1691.00	873.00	656.00	1146.00	684.00	916.00	2482.00	555.00	913.00	1648.00
HES1	NM_005524.2	Endogenous	Hs		4114.00	239.00	1060.00	3197.00	3045.00	1810.00	3546.00	2506.00	1955.00	4301.00	2090.00	3058.00	1801.00	2234.00	3864.00	1676.00	2890.00	3269.00	2100.00	2105.00	1374.00	2288.00	2503.00	2957.00
HEY1	NM_001040708.1	Endogenous	Hs		348.00	393.00	13.00	194.00	712.00	395.00	732.00	359.00	2228.00	70.00	922.00	892.00	373.00	230.00	175.00	91.00	71.00	80.00	316.00	370.00	236.00	1854.00	291.00	2123.00
HIF1A	NM_181054.2	Endogenous	Hs		4471.00	3472.00	158.00	3009.00	16210.00	12586.00	6700.00	12331.00	11918.00	7942.00	7060.00	12478.00	4763.00	11340.00	27987.00	3477.00	3686.00	5560.00	4432.00	6740.00	1742.00	7019.00	3950.00	9348.00
HK1	NM_000188.2	Endogenous	Hs		4039.00	1325.00	1072.00	4626.00	9675.00	2171.00	2620.00	3073.00	3549.00	4366.00	2886.00	1914.00	2230.00	3443.00	2629.00	2226.00	4055.00	5983.00	3427.00	4867.00	1723.00	4414.00	1953.00	4400.00
HK2	NM_000189.4	Endogenous	Hs		1208.00	232.00	305.00	804.00	1782.00	1129.00	343.00	2527.00	2097.00	3466.00	696.00	1458.00	969.00	3254.00	1731.00	957.00	905.00	925.00	642.00	398.00	508.00	1649.00	1987.00	1411.00
HLA-A	NM_002116.7	Endogenous	Hs		2311.00	36273.00	1915.00	7069.00	3066.00	6844.00	14833.00	19419.00	15680.00	18338.00	22681.00	29216.00	5091.00	188.00	25941.00	13941.00	10260.00	3782.00	5500.00	840.00	4131.00	14033.00	102.00	12507.00
HLA-B	NM_005514.6	Endogenous	Hs		25413.00	102447.00	15726.00	27284.00	22792.00	48792.00	80548.00	147602.00	59574.00	72250.00	158734.00	54754.00	24013.00	44493.00	59723.00	93370.00	18735.00	11466.00	17631.00	24391.00	46330.00	45841.00	21447.00	32535.00
HLA-C	NM_002117.4	Endogenous	Hs		8755.00	17243.00	3883.00	7593.00	6569.00	10638.00	14846.00	13951.00	14392.00	9980.00	25635.00	11889.00	5130.00	6358.00	14425.00	24795.00	3804.00	3953.00	3366.00	4675.00	5598.00	12785.00	6956.00	9001.00
HLA-DMA	NM_006120.3	Endogenous	Hs		1087.00	5645.00	279.00	1645.00	937.00	2789.00	2835.00	3574.00	2284.00	373.00	1649.00	1577.00	778.00	628.00	2734.00	2154.00	943.00	437.00	962.00	1460.00	603.00	599.00	244.00	951.00
HLA-DMB	NM_002118.3	Endogenous	Hs		430.00	3145.00	59.00	884.00	648.00	1540.00	1898.00	1396.00	934.00	202.00	970.00	579.00	426.00	305.00	1057.00	373.00	426.00	265.00	405.00	893.00	278.00	343.00	91.00	429.00
HLA-DOA	NM_002119.3	Endogenous	Hs		65.00	376.00	36.00	154.00	52.00	159.00	205.00	131.00	100.00	22.00	71.00	51.00	68.00	40.00	87.00	41.00	55.00	60.00	64.00	136.00	45.00	39.00	23.00	49.00
HLA-DOB	NM_002120.3	Endogenous	Hs		23.00	958.00	23.00	236.00	237.00	306.00	261.00	148.00	231.00	71.00	53.00	88.00	343.00	77.00	113.00	72.00	25.00	90.00	83.00	164.00	70.00	110.00	21.00	78.00
HLA-DPA1	NM_033554.2	Endogenous	Hs		3107.00	11843.00	131.00	5096.00	3657.00	9617.00	8689.00	7818.00	6682.00	636.00	3263.00	2278.00	2307.00	1539.00	5533.00	1670.00	2257.00	1866.00	2614.00	4486.00	959.00	1419.00	293.00	1752.00
HLA-DPB1	NM_002121.5	Endogenous	Hs		2261.00	12045.00	221.00	4925.00	2429.00	8519.00	7820.00	3960.00	4811.00	457.00	2785.00	1362.00	1892.00	1225.00	3780.00	1441.00	1862.00	1764.00	2246.00	5322.00	1042.00	1700.00	227.00	1451.00
HLA-DQA1	NM_002122.3	Endogenous	Hs		8.00	8434.00	534.00	3864.00	9.00	3.00	7584.00	12360.00	7920.00	14.00	9.00	9.00	2270.00	1202.00	9694.00	5062.00	1149.00	8.00	1617.00	5312.00	814.00	3.00	8.00	1063.00
HLA-DQA2	NM_020056.4	Endogenous	Hs		17.00	26.00	26.00	123.00	20.00	222.00	183.00	32.00	82.00	18.00	40.00	21.00	19.00	14.00	23.00	34.00	16.00	71.00	12.00	30.00	11.00	23.00	47.00	46.00
HLA-DQB1	NM_002123.3	Endogenous	Hs		21.00	4398.00	121.00	764.00	20.00	9.00	1642.00	4538.00	1180.00	29.00	18.00	24.00	722.00	208.00	2820.00	2590.00	216.00	15.00	694.00	1963.00	137.00	12.00	13.00	751.00
HLA-DRA	NM_019111.3	Endogenous	Hs		4141.00	24509.00	238.00	8107.00	4923.00	22564.00	15097.00	18206.00	12226.00	1254.00	7364.00	6073.00	2619.00	3545.00	14709.00	3614.00	4684.00	3424.00	4834.00	7217.00	971.00	3434.00	435.00	3975.00
HLA-DRB1	NM_002124.3	Endogenous	Hs		798.00	25631.00	1641.00	5106.00	907.00	3551.00	18991.00	31752.00	8353.00	378.00	4770.00	2076.00	3985.00	3314.00	7004.00	8270.00	3839.00	1486.00	2464.00	6603.00	1150.00	1504.00	376.00	3833.00
HLA-DRB5	NM_002125.3	Endogenous	Hs		15.00	19823.00	9.00	23.00	21.00	7.00	9.00	15445.00	15.00	32.00	21.00	12.00	15.00	40.00	24.00	13.00	1635.00	52.00	52.00	3633.00	19.00	21.00	11.00	2336.00
HLA-E	NM_005516.5	Endogenous	Hs		8030.00	18361.00	3353.00	13339.00	8130.00	7907.00	10021.00	13466.00	12181.00	14191.00	16719.00	11838.00	7478.00	8180.00	10668.00	13245.00	7894.00	6802.00	9420.00	10276.00	10865.00	7912.00	3953.00	8460.00
HLA-F	NM_001098479.1	Endogenous	Hs		859.00	3766.00	1426.00	1098.00	747.00	721.00	2372.00	4343.00	1725.00	2087.00	3793.00	2330.00	486.00	997.00	993.00	3199.00	708.00	323.00	454.00	452.00	1777.00	784.00	966.00	861.00
HMGA1	NM_145902.2	Endogenous	Hs		3286.00	1301.00	877.00	4071.00	10912.00	2229.00	2783.00	2750.00	4950.00	9431.00	4706.00	9372.00	3646.00	5573.00	3765.00	2909.00	3213.00	5639.00	4408.00	2558.00	1947.00	6399.00	4597.00	7627.00
HMGB1	NM_002128.5	Endogenous	Hs		366.00	487.00	20.00	466.00	349.00	311.00	454.00	137.00	172.00	153.00	479.00	308.00	238.00	366.00	386.00	68.00	235.00	298.00	237.00	503.00	160.00	260.00	113.00	694.00
HNF1A	NM_000545.6	Endogenous	Hs		486.00	16.00	8.00	21.00	7.00	14.00	11.00	16.00	4.00	2.00	9.00	16.00	10.00	10.00	7.00	8.00	71.00	7.00	16.00	22.00	13.00	7.00	11.00	14.00
HRAS	NM_005343.3	Endogenous	Hs		716.00	396.00	2557.00	1668.00	1819.00	1320.00	1344.00	1854.00	1549.00	2427.00	1561.00	1108.00	1522.00	1182.00	672.00	4073.00	1525.00	2316.00	1443.00	962.00	1710.00	959.00	1690.00	1344.00
HSD11B1	NM_181755.2	Endogenous	Hs		160.00	300.00	25.00	128.00	128.00	323.00	232.00	126.00	336.00	22.00	182.00	185.00	41.00	79.00	155.00	252.00	13.00	20.00	18.00	132.00	42.00	64.00	70.00	75.00
ICAM1	NM_000201.2	Endogenous	Hs		1630.00	1506.00	103.00	751.00	1178.00	3192.00	1928.00	1474.00	3970.00	1317.00	4368.00	3087.00	1085.00	1134.00	3172.00	1054.00	308.00	211.00	247.00	584.00	1090.00	1742.00	1221.00	2027.00
ICAM2	NM_000873.3	Endogenous	Hs		458.00	1360.00	19.00	330.00	148.00	401.00	230.00	341.00	217.00	59.00	201.00	227.00	232.00	202.00	256.00	90.00	70.00	70.00	89.00	320.00	65.00	213.00	119.00	109.00
ICAM3	NM_002162.3	Endogenous	Hs		841.00	1645.00	106.00	906.00	250.00	608.00	644.00	389.00	541.00	253.00	538.00	373.00	658.00	314.00	600.00	359.00	399.00	470.00	412.00	780.00	169.00	469.00	105.00	373.00
ICAM5	NM_003259.3	Endogenous	Hs		15.00	36.00	51.00	31.00	40.00	57.00	47.00	73.00	125.00	42.00	56.00	97.00	79.00	106.00	35.00	235.00	5.00	19.00	16.00	33.00	61.00	105.00	583.00	68.00
ICOS	NM_012092.3	Endogenous	Hs		17.00	236.00	11.00	94.00	29.00	162.00	98.00	96.00	90.00	25.00	82.00	48.00	40.00	51.00	98.00	39.00	38.00	33.00	42.00	75.00	45.00	59.00	16.00	51.00
ICOSLG	NM_015259.4	Endogenous	Hs		788.00	506.00	77.00	354.00	224.00	521.00	461.00	393.00	301.00	270.00	386.00	356.00	267.00	268.00	1161.00	198.00	270.00	943.00	264.00	371.00	128.00	479.00	255.00	673.00
ID4	NM_001546.3	Endogenous	Hs		1012.00	790.00	54.00	1033.00	275.00	296.00	454.00	212.00	379.00	158.00	261.00	285.00	230.00	261.00	403.00	108.00	278.00	482.00	234.00	1955.00	412.00	536.00	75.00	285.00
IDO1	NM_002164.5	Endogenous	Hs		144.00	1407.00	46.00	196.00	79.00	243.00	1911.00	2012.00	448.00	216.00	5143.00	971.00	145.00	200.00	332.00	139.00	44.00	59.00	84.00	277.00	216.00	187.00	95.00	442.00
IER3	NM_003897.3	Endogenous	Hs		5211.00	541.00	2622.00	1833.00	3768.00	4461.00	1940.00	6979.00	4008.00	3620.00	4253.00	4507.00	2738.00	2876.00	3509.00	7442.00	1515.00	2786.00	1102.00	1592.00	2003.00	4360.00	3266.00	4024.00
IFI16	NM_001206567.1	Endogenous	Hs		911.00	5159.00	81.00	2612.00	5620.00	5132.00	5443.00	5161.00	3612.00	5242.00	5670.00	9115.00	3956.00	6366.00	7915.00	1471.00	3106.00	2595.00	4562.00	3867.00	3656.00	5494.00	1531.00	10568.00
IFI27	NM_005532.3	Endogenous	Hs		11261.00	19845.00	2767.00	4323.00	64112.00	35146.00	19963.00	79760.00	8317.00	133369.00	15223.00	84597.00	7044.00	68455.00	4880.00	48228.00	17558.00	918.00	23991.00	15944.00	36461.00	18512.00	52486.00	71864.00
IFI35	NM_005533.4	Endogenous	Hs		931.00	2210.00	207.00	399.00	1992.00	1320.00	1533.00	6196.00	957.00	3116.00	1175.00	1748.00	368.00	1300.00	1222.00	1600.00	288.00	163.00	317.00	365.00	1344.00	757.00	1186.00	1326.00
IFI6	NM_002038.3	Endogenous	Hs		665.00	7456.00	68.00	315.00	5068.00	4926.00	1499.00	17739.00	1988.00	31150.00	753.00	24935.00	654.00	10125.00	2372.00	2783.00	475.00	170.00	489.00	782.00	8900.00	2909.00	9911.00	7786.00
IFIH1	NM_022168.3	Endogenous	Hs		1353.00	3125.00	216.00	1022.00	1663.00	1307.00	2013.00	4303.00	1004.00	7854.00	1183.00	5643.00	683.00	2159.00	1624.00	1292.00	984.00	424.00	907.00	1333.00	4802.00	1214.00	1045.00	2193.00
IFIT1	NM_001270930.1	Endogenous	Hs		167.00	1879.00	44.00	299.00	2095.00	1166.00	681.00	7155.00	385.00	5396.00	149.00	3548.00	160.00	1459.00	526.00	1163.00	154.00	173.00	234.00	877.00	4295.00	605.00	953.00	1430.00
IFIT2	NM_001547.4	Endogenous	Hs		170.00	547.00	19.00	288.00	887.00	633.00	236.00	3354.00	276.00	622.00	534.00	1334.00	156.00	343.00	499.00	204.00	80.00	157.00	141.00	885.00	994.00	403.00	234.00	465.00
IFIT3	NM_001031683.3	Endogenous	Hs		429.00	2226.00	62.00	289.00	1898.00	1470.00	1196.00	9753.00	874.00	4983.00	1051.00	5039.00	250.00	2144.00	1035.00	1268.00	209.00	174.00	318.00	741.00	3306.00	550.00	1066.00	2384.00
IFITM1	NM_003641.3	Endogenous	Hs		3217.00	12591.00	410.00	2762.00	10927.00	8346.00	3881.00	17075.00	5001.00	12237.00	6122.00	24262.00	2042.00	9077.00	2880.00	4984.00	1107.00	1155.00	2752.00	3894.00	5346.00	2690.00	9687.00	12904.00
IFITM2	NM_006435.2	Endogenous	Hs		2540.00	10920.00	391.00	4480.00	2054.00	4043.00	3696.00	5177.00	4432.00	1782.00	2008.00	2792.00	1620.00	2279.00	4353.00	2005.00	511.00	825.00	2051.00	2377.00	1734.00	2474.00	1802.00	1686.00
IFNA1	NM_024013.1	Endogenous	Hs		10.00	11.00	6.00	20.00	18.00	12.00	9.00	32.00	9.00	8.00	10.00	14.00	15.00	13.00	13.00	11.00	13.00	17.00	12.00	13.00	9.00	9.00	58.00	16.00
IFNAR1	NM_000629.2	Endogenous	Hs		2134.00	1262.00	61.00	972.00	884.00	1205.00	880.00	597.00	1168.00	517.00	688.00	852.00	953.00	1089.00	2586.00	302.00	723.00	732.00	869.00	1489.00	391.00	880.00	518.00	1256.00
IFNG	NM_000619.2	Endogenous	Hs		27.00	59.00	14.00	31.00	16.00	21.00	35.00	47.00	36.00	17.00	74.00	53.00	17.00	23.00	38.00	15.00	17.00	15.00	32.00	19.00	18.00	14.00	17.00	16.00
IFNGR1	NM_000416.2	Endogenous	Hs		4937.00	9375.00	1051.00	4056.00	5198.00	4621.00	7602.00	7234.00	5943.00	3959.00	4979.00	6998.00	3615.00	8351.00	5261.00	6686.00	3594.00	2294.00	2702.00	3016.00	4679.00	6532.00	3901.00	7575.00
IFNGR2	NM_005534.3	Endogenous	Hs		3433.00	3455.00	1840.00	2919.00	3165.00	3660.00	4131.00	2634.00	3746.00	3198.00	2481.00	3133.00	2711.00	4283.00	5654.00	3992.00	2620.00	3525.00	2957.00	4240.00	2750.00	2906.00	2919.00	3699.00
IGF2R	NM_000876.2	Endogenous	Hs		1879.00	1092.00	166.00	1265.00	1506.00	1339.00	1355.00	1644.00	1433.00	1176.00	1475.00	1708.00	1032.00	1520.00	2889.00	1183.00	1067.00	1303.00	934.00	1291.00	816.00	2682.00	1416.00	2032.00
IHH	NM_002181.2	Endogenous	Hs		785.00	11.00	9.00	19.00	21.00	24.00	13.00	15.00	13.00	22.00	25.00	21.00	18.00	21.00	32.00	20.00	135.00	45.00	34.00	34.00	18.00	17.00	17.00	19.00
IKBKB	NM_001190720.2	Endogenous	Hs		790.00	1268.00	873.00	962.00	1005.00	365.00	1198.00	608.00	1030.00	1134.00	927.00	327.00	591.00	617.00	761.00	840.00	675.00	618.00	475.00	576.00	752.00	452.00	704.00	776.00
IKBKG	NM_001099856.4	Endogenous	Hs		767.00	627.00	266.00	599.00	1003.00	333.00	1015.00	699.00	901.00	888.00	1039.00	789.00	672.00	680.00	547.00	1505.00	440.00	530.00	344.00	417.00	385.00	685.00	786.00	1358.00
IL10	NM_000572.2	Endogenous	Hs		42.00	69.00	36.00	40.00	42.00	69.00	42.00	150.00	44.00	41.00	71.00	68.00	36.00	90.00	115.00	84.00	26.00	19.00	11.00	25.00	65.00	47.00	60.00	56.00
IL10RA	NM_001558.2	Endogenous	Hs		483.00	3122.00	61.00	976.00	490.00	1044.00	1629.00	1354.00	956.00	206.00	426.00	387.00	954.00	330.00	804.00	458.00	184.00	188.00	315.00	830.00	311.00	395.00	101.00	261.00
IL11	NM_000641.3	Endogenous	Hs		165.00	35.00	10.00	40.00	563.00	502.00	147.00	310.00	483.00	149.00	853.00	704.00	282.00	617.00	1257.00	179.00	31.00	81.00	48.00	59.00	92.00	245.00	415.00	303.00
IL11RA	NM_147162.1	Endogenous	Hs		537.00	399.00	67.00	359.00	179.00	253.00	278.00	268.00	166.00	125.00	250.00	109.00	98.00	183.00	83.00	139.00	110.00	155.00	119.00	348.00	90.00	108.00	122.00	659.00
IL12RB2	NM_001319233.1	Endogenous	Hs		38.00	198.00	5.00	57.00	116.00	247.00	110.00	226.00	152.00	303.00	49.00	984.00	274.00	211.00	60.00	88.00	43.00	133.00	78.00	79.00	169.00	148.00	57.00	91.00
IL15	NM_000585.4	Endogenous	Hs		161.00	518.00	43.00	237.00	72.00	453.00	345.00	196.00	145.00	346.00	426.00	360.00	123.00	142.00	1065.00	62.00	139.00	180.00	157.00	249.00	369.00	141.00	37.00	190.00
IL16	NM_004513.4	Endogenous	Hs		374.00	4121.00	218.00	1714.00	331.00	616.00	2694.00	790.00	1063.00	182.00	629.00	285.00	668.00	471.00	515.00	536.00	332.00	437.00	474.00	1167.00	453.00	371.00	210.00	233.00
IL17A	NM_002190.2	Endogenous	Hs		16.00	11.00	9.00	42.00	24.00	27.00	14.00	13.00	11.00	30.00	50.00	53.00	73.00	32.00	44.00	27.00	83.00	61.00	113.00	111.00	29.00	43.00	31.00	31.00
IL18	NM_001243211.1	Endogenous	Hs		439.00	941.00	68.00	2811.00	878.00	2224.00	527.00	436.00	315.00	1111.00	798.00	231.00	525.00	1484.00	199.00	101.00	1248.00	4674.00	3160.00	6532.00	408.00	250.00	54.00	1022.00
IL18R1	NM_001282399.1	Endogenous	Hs		153.00	310.00	52.00	183.00	106.00	91.00	173.00	169.00	124.00	37.00	155.00	102.00	45.00	76.00	128.00	104.00	88.00	59.00	56.00	207.00	108.00	87.00	23.00	66.00
IL1A	NM_000575.3	Endogenous	Hs		22.00	30.00	66.00	340.00	409.00	666.00	874.00	289.00	413.00	1827.00	1085.00	1775.00	1721.00	4154.00	1492.00	381.00	192.00	669.00	1549.00	484.00	1702.00	1269.00	211.00	1311.00
IL1B	NM_000576.2	Endogenous	Hs		1258.00	121.00	25.00	101.00	437.00	624.00	391.00	171.00	369.00	327.00	1515.00	1003.00	1577.00	2095.00	6560.00	446.00	221.00	152.00	89.00	164.00	333.00	3771.00	275.00	1409.00
IL1R2	NR_048564.1	Endogenous	Hs		779.00	121.00	644.00	1670.00	441.00	517.00	368.00	493.00	370.00	1105.00	748.00	826.00	1087.00	1781.00	402.00	1293.00	575.00	774.00	525.00	473.00	924.00	2147.00	2039.00	1824.00
IL1RN	NM_000577.3	Endogenous	Hs		1340.00	126.00	4202.00	8339.00	1810.00	1776.00	883.00	946.00	1149.00	28848.00	3733.00	1681.00	1712.00	2802.00	965.00	2697.00	9071.00	14978.00	9207.00	7299.00	3749.00	3053.00	583.00	4991.00
IL2	NM_000586.2	Endogenous	Hs		20.00	33.00	15.00	25.00	14.00	36.00	19.00	16.00	26.00	17.00	24.00	22.00	16.00	20.00	19.00	10.00	9.00	20.00	14.00	17.00	15.00	16.00	22.00	25.00
IL21R	NM_021798.3	Endogenous	Hs		31.00	233.00	19.00	48.00	30.00	83.00	170.00	108.00	85.00	29.00	94.00	46.00	62.00	30.00	31.00	51.00	29.00	18.00	32.00	30.00	31.00	39.00	30.00	38.00
IL22RA1	NM_021258.2	Endogenous	Hs		217.00	19.00	100.00	620.00	168.00	324.00	92.00	113.00	290.00	997.00	254.00	249.00	236.00	337.00	83.00	166.00	646.00	1297.00	630.00	634.00	537.00	417.00	156.00	426.00
IL24	NM_001185158.1	Endogenous	Hs		7.00	18.00	13.00	22.00	346.00	242.00	141.00	33.00	67.00	685.00	590.00	474.00	383.00	1527.00	2048.00	699.00	15.00	20.00	26.00	27.00	249.00	365.00	219.00	134.00
IL2RA	NM_000417.2	Endogenous	Hs		45.00	870.00	45.00	104.00	238.00	579.00	561.00	457.00	574.00	97.00	246.00	180.00	111.00	114.00	249.00	219.00	35.00	36.00	39.00	84.00	153.00	182.00	78.00	144.00
IL2RB	NM_000878.2	Endogenous	Hs		294.00	1858.00	79.00	516.00	196.00	482.00	1263.00	557.00	620.00	774.00	942.00	508.00	402.00	239.00	621.00	409.00	333.00	283.00	320.00	542.00	319.00	285.00	163.00	371.00
IL2RG	NM_000206.1	Endogenous	Hs		357.00	3123.00	42.00	740.00	203.00	719.00	1004.00	647.00	653.00	172.00	508.00	394.00	352.00	234.00	1471.00	235.00	403.00	268.00	349.00	652.00	158.00	367.00	79.00	342.00
IL32	NM_004221.4	Endogenous	Hs		1325.00	3227.00	153.00	2042.00	1078.00	1878.00	2201.00	3059.00	4916.00	502.00	4294.00	2846.00	485.00	2438.00	1665.00	1610.00	494.00	244.00	692.00	886.00	628.00	1413.00	726.00	924.00
IL33	NM_033439.3	Endogenous	Hs		4489.00	2977.00	64.00	619.00	247.00	543.00	384.00	344.00	189.00	302.00	612.00	112.00	402.00	171.00	259.00	213.00	470.00	275.00	442.00	1541.00	436.00	206.00	91.00	167.00
IL34	NM_001172771.1	Endogenous	Hs		103.00	226.00	35.00	389.00	42.00	128.00	145.00	146.00	95.00	281.00	214.00	75.00	81.00	51.00	4608.00	48.00	274.00	514.00	215.00	513.00	239.00	95.00	69.00	111.00
IL4	NM_172348.1	Endogenous	Hs		9.00	12.00	11.00	8.00	7.00	7.00	12.00	11.00	9.00	10.00	7.00	12.00	8.00	9.00	7.00	9.00	6.00	7.00	10.00	5.00	4.00	8.00	4.00	5.00
IL6	NM_000600.3	Endogenous	Hs		423.00	303.00	352.00	840.00	2321.00	3904.00	556.00	4122.00	1215.00	67.00	728.00	721.00	679.00	701.00	3566.00	584.00	23.00	20.00	26.00	73.00	285.00	759.00	758.00	906.00
IL6R	NM_000565.3	Endogenous	Hs		816.00	971.00	410.00	664.00	621.00	474.00	632.00	976.00	452.00	619.00	431.00	634.00	730.00	612.00	726.00	1208.00	208.00	229.00	263.00	529.00	372.00	516.00	416.00	567.00
IL7R	NM_002185.3	Endogenous	Hs		693.00	4380.00	95.00	1532.00	460.00	2036.00	1587.00	788.00	1970.00	231.00	2264.00	1148.00	589.00	1456.00	1308.00	563.00	342.00	125.00	320.00	1367.00	235.00	592.00	731.00	743.00
INHBA	NM_002192.2	Endogenous	Hs		35.00	69.00	47.00	96.00	1744.00	3711.00	1989.00	961.00	2988.00	245.00	911.00	1490.00	1045.00	1532.00	1298.00	1481.00	16.00	11.00	22.00	133.00	1286.00	486.00	2154.00	166.00
IRF1	NM_002198.2	Endogenous	Hs		1409.00	2034.00	372.00	997.00	797.00	1276.00	2666.00	5206.00	2449.00	1924.00	5474.00	2275.00	860.00	1512.00	2502.00	1418.00	903.00	647.00	870.00	1003.00	947.00	1254.00	467.00	2150.00
IRF2	NM_002199.3	Endogenous	Hs		1385.00	1426.00	65.00	986.00	1038.00	1016.00	706.00	683.00	959.00	708.00	846.00	680.00	574.00	553.00	1578.00	295.00	824.00	825.00	629.00	1170.00	551.00	689.00	271.00	1213.00
IRF3	NM_001197122.1	Endogenous	Hs		2432.00	1771.00	332.00	1390.00	2178.00	1312.00	1986.00	1105.00	1884.00	1496.00	1367.00	2113.00	952.00	1535.00	1874.00	1659.00	988.00	1035.00	815.00	855.00	875.00	1263.00	1420.00	1912.00
IRF4	NM_002460.1	Endogenous	Hs		202.00	1761.00	240.00	531.00	84.00	422.00	1268.00	750.00	516.00	98.00	427.00	737.00	2347.00	393.00	330.00	535.00	69.00	256.00	265.00	310.00	405.00	729.00	124.00	281.00
IRF5	NM_002200.3	Endogenous	Hs		225.00	589.00	141.00	351.00	379.00	167.00	473.00	339.00	253.00	769.00	433.00	182.00	225.00	144.00	325.00	312.00	205.00	480.00	247.00	239.00	201.00	253.00	84.00	187.00
IRF7	NM_004029.2	Endogenous	Hs		527.00	3808.00	149.00	649.00	1593.00	1051.00	983.00	3579.00	484.00	4979.00	460.00	2642.00	519.00	1972.00	928.00	896.00	546.00	406.00	723.00	902.00	2504.00	620.00	1052.00	1769.00
IRF8	NM_002163.2	Endogenous	Hs		702.00	3825.00	14.00	541.00	278.00	596.00	946.00	530.00	349.00	111.00	318.00	198.00	244.00	176.00	266.00	125.00	219.00	149.00	185.00	374.00	153.00	190.00	44.00	126.00
IRF9	NM_006084.4	Endogenous	Hs		1542.00	2425.00	193.00	1077.00	3374.00	2013.00	1465.00	2679.00	4412.00	2820.00	1576.00	3631.00	852.00	2616.00	1192.00	2324.00	1149.00	753.00	1692.00	1498.00	2249.00	1667.00	2429.00	3400.00
ISG15	NM_005101.3	Endogenous	Hs		601.00	4892.00	269.00	332.00	5543.00	4249.00	1601.00	17494.00	2212.00	35167.00	911.00	23274.00	406.00	6792.00	1476.00	7892.00	344.00	388.00	677.00	782.00	12792.00	2455.00	5343.00	7038.00
ITGA1	NM_181501.1	Endogenous	Hs		1087.00	1128.00	57.00	878.00	995.00	895.00	1416.00	627.00	1219.00	245.00	871.00	897.00	351.00	768.00	651.00	285.00	158.00	119.00	259.00	1403.00	307.00	557.00	409.00	351.00
ITGA2	NM_002203.3	Endogenous	Hs		849.00	188.00	158.00	1310.00	2131.00	1709.00	1639.00	767.00	3889.00	1512.00	2607.00	2063.00	714.00	2402.00	2017.00	391.00	837.00	1532.00	1290.00	1269.00	2426.00	2699.00	669.00	2419.00
ITGA4	NM_000885.5	Endogenous	Hs		492.00	3611.00	108.00	683.00	2130.00	781.00	1350.00	1185.00	1012.00	190.00	761.00	580.00	741.00	433.00	502.00	758.00	272.00	194.00	289.00	486.00	303.00	500.00	849.00	465.00
ITGA6	NM_001316306.1	Endogenous	Hs		6129.00	1269.00	51.00	1290.00	12274.00	8277.00	2668.00	8258.00	3393.00	7281.00	3756.00	21757.00	3921.00	13819.00	9226.00	4957.00	1191.00	1762.00	2562.00	2284.00	2691.00	8874.00	2163.00	7511.00
ITGAE	NM_002208.4	Endogenous	Hs		702.00	685.00	56.00	751.00	1024.00	615.00	701.00	307.00	640.00	392.00	681.00	414.00	592.00	515.00	808.00	451.00	605.00	623.00	675.00	863.00	351.00	715.00	270.00	852.00
ITGAL	NM_002209.2	Endogenous	Hs		288.00	2649.00	135.00	626.00	179.00	281.00	638.00	568.00	451.00	112.00	386.00	196.00	377.00	129.00	352.00	515.00	221.00	141.00	350.00	559.00	248.00	181.00	59.00	152.00
ITGAM	NM_000632.3	Endogenous	Hs		88.00	397.00	58.00	125.00	176.00	214.00	231.00	320.00	246.00	65.00	125.00	98.00	66.00	86.00	189.00	163.00	43.00	58.00	48.00	90.00	60.00	143.00	60.00	117.00
ITGAV	NM_001144999.2	Endogenous	Hs		5006.00	3870.00	356.00	2446.00	8351.00	11239.00	9805.00	3628.00	13314.00	3977.00	5262.00	7840.00	7737.00	3560.00	2634.00	3722.00	1426.00	1663.00	1709.00	2665.00	1701.00	8267.00	1633.00	4996.00
ITGAX	NM_000887.4	Endogenous	Hs		340.00	3821.00	430.00	863.00	1241.00	1595.00	3076.00	1715.00	2243.00	779.00	1500.00	750.00	630.00	1012.00	2178.00	2295.00	259.00	193.00	327.00	664.00	618.00	1501.00	521.00	749.00
ITGB2	NM_000211.3	Endogenous	Hs		733.00	8323.00	197.00	1201.00	1817.00	3774.00	3408.00	3646.00	2132.00	440.00	1680.00	1468.00	849.00	719.00	1746.00	2833.00	527.00	356.00	576.00	919.00	449.00	1012.00	362.00	963.00
ITGB3	NM_000212.2	Endogenous	Hs		270.00	148.00	57.00	192.00	296.00	279.00	237.00	92.00	224.00	42.00	167.00	268.00	120.00	102.00	183.00	113.00	27.00	17.00	53.00	184.00	88.00	144.00	90.00	100.00
ITGB8	NM_002214.2	Endogenous	Hs		896.00	212.00	57.00	1357.00	3738.00	1772.00	2498.00	2444.00	4077.00	2649.00	2208.00	1161.00	2596.00	2735.00	6579.00	774.00	1295.00	2147.00	1322.00	2232.00	1813.00	2474.00	2428.00	3732.00
ITPK1	NM_001142593.2	Endogenous	Hs		2132.00	1127.00	99.00	995.00	1961.00	1437.00	998.00	1444.00	2016.00	533.00	836.00	1745.00	1076.00	1001.00	1233.00	592.00	509.00	478.00	682.00	1596.00	290.00	1140.00	994.00	1415.00
JAG1	NM_000214.2	Endogenous	Hs		3497.00	1299.00	310.00	3939.00	4918.00	7934.00	3865.00	2471.00	8328.00	3474.00	4243.00	6825.00	8319.00	2047.00	3958.00	2567.00	4513.00	5653.00	3851.00	6285.00	3870.00	9285.00	4569.00	6957.00
JAG2	NM_002226.4	Endogenous	Hs		36.00	47.00	91.00	101.00	98.00	178.00	118.00	212.00	548.00	157.00	307.00	217.00	68.00	281.00	150.00	481.00	68.00	82.00	52.00	87.00	110.00	138.00	663.00	106.00
JAK1	NM_002227.1	Endogenous	Hs		2264.00	2858.00	244.00	1802.00	1443.00	1810.00	2199.00	1747.00	2669.00	1527.00	1601.00	1995.00	1328.00	1637.00	2025.00	1455.00	956.00	1107.00	1195.00	1581.00	1495.00	1155.00	1032.00	1525.00
JAK2	NM_004972.2	Endogenous	Hs		2168.00	3833.00	603.00	1986.00	789.00	750.00	2021.00	2053.00	1168.00	2157.00	3234.00	765.00	911.00	377.00	808.00	1188.00	1875.00	1816.00	1110.00	1884.00	1079.00	734.00	501.00	863.00
JAK3	NM_000215.2	Endogenous	Hs		305.00	3722.00	142.00	544.00	262.00	532.00	1230.00	716.00	752.00	300.00	704.00	315.00	369.00	334.00	385.00	520.00	137.00	170.00	236.00	437.00	412.00	372.00	390.00	226.00
KAT2B	NM_003884.4	Endogenous	Hs		4066.00	2387.00	336.00	2878.00	742.00	663.00	1374.00	981.00	1076.00	3254.00	957.00	540.00	765.00	673.00	1585.00	712.00	2123.00	3817.00	1812.00	4119.00	886.00	746.00	291.00	852.00
KDR	NM_002253.2	Endogenous	Hs		848.00	953.00	46.00	292.00	278.00	355.00	240.00	344.00	236.00	154.00	371.00	462.00	244.00	425.00	310.00	317.00	183.00	293.00	316.00	448.00	270.00	538.00	214.00	310.00
KIF2C	NM_006845.2	Endogenous	Hs		82.00	124.00	12.00	167.00	450.00	390.00	150.00	161.00	561.00	225.00	344.00	815.00	507.00	548.00	267.00	363.00	166.00	168.00	420.00	176.00	98.00	429.00	319.00	739.00
KIR2DL3	NM_015868.2	Endogenous	Hs		21.00	26.00	15.00	27.00	19.00	20.00	29.00	23.00	27.00	20.00	22.00	25.00	28.00	17.00	49.00	17.00	12.00	12.00	18.00	17.00	18.00	16.00	25.00	22.00
KIR3DL1	NM_001322168.1	Endogenous	Hs		16.00	22.00	12.00	31.00	11.00	8.00	8.00	19.00	22.00	21.00	15.00	10.00	21.00	11.00	38.00	20.00	26.00	25.00	40.00	22.00	14.00	15.00	11.00	15.00
KIR3DL2	NM_006737.2	Endogenous	Hs		12.00	15.00	5.00	8.00	1.00	2.00	8.00	12.00	8.00	6.00	4.00	5.00	2.00	7.00	6.00	7.00	8.00	6.00	6.00	3.00	5.00	2.00	14.00	1.00
KIT	NM_000222.2	Endogenous	Hs		1600.00	276.00	25.00	573.00	72.00	186.00	285.00	148.00	282.00	36.00	151.00	116.00	92.00	128.00	614.00	83.00	205.00	136.00	153.00	666.00	62.00	216.00	43.00	152.00
KLRB1	NM_002258.2	Endogenous	Hs		246.00	865.00	80.00	656.00	38.00	104.00	219.00	82.00	149.00	55.00	128.00	56.00	190.00	49.00	148.00	70.00	321.00	59.00	314.00	457.00	93.00	59.00	29.00	104.00
KLRD1	NM_002262.3	Endogenous	Hs		297.00	826.00	59.00	87.00	158.00	128.00	324.00	246.00	476.00	77.00	248.00	50.00	51.00	97.00	206.00	381.00	61.00	17.00	53.00	110.00	71.00	117.00	72.00	74.00
KLRK1	NM_007360.3	Endogenous	Hs		300.00	1130.00	17.00	208.00	62.00	61.00	293.00	315.00	121.00	78.00	110.00	29.00	45.00	45.00	198.00	44.00	70.00	36.00	88.00	169.00	89.00	34.00	23.00	48.00
KRAS	NM_004985.3	Endogenous	Hs		3484.00	908.00	260.00	1822.00	3360.00	1531.00	1905.00	898.00	2263.00	1547.00	1223.00	3154.00	1928.00	1200.00	1670.00	795.00	1698.00	2014.00	1502.00	1637.00	1126.00	2365.00	944.00	2217.00
LAG3	NM_002286.5	Endogenous	Hs		147.00	551.00	32.00	98.00	136.00	138.00	181.00	1700.00	215.00	112.00	327.00	341.00	88.00	70.00	223.00	111.00	71.00	26.00	68.00	145.00	97.00	98.00	67.00	109.00
LAIR1	NM_001289023.2	Endogenous	Hs		257.00	2355.00	37.00	237.00	520.00	799.00	938.00	1480.00	589.00	172.00	571.00	348.00	153.00	172.00	351.00	474.00	143.00	60.00	129.00	231.00	144.00	169.00	104.00	257.00
LAMA1	NM_005559.3	Endogenous	Hs		33.00	47.00	3.00	29.00	56.00	171.00	158.00	119.00	302.00	72.00	48.00	44.00	179.00	166.00	36.00	72.00	28.00	34.00	50.00	58.00	50.00	48.00	97.00	39.00
LAMB3	NM_000228.2	Endogenous	Hs		4134.00	103.00	360.00	1062.00	10011.00	13798.00	4406.00	6828.00	13524.00	8171.00	4545.00	18064.00	2638.00	10668.00	20984.00	19775.00	1484.00	1680.00	1175.00	933.00	2815.00	5409.00	6197.00	9964.00
LAMC2	NM_005562.2	Endogenous	Hs		559.00	239.00	96.00	346.00	12165.00	20361.00	2635.00	7445.00	22085.00	8304.00	5563.00	37824.00	7801.00	14218.00	6480.00	15970.00	245.00	347.00	368.00	358.00	6669.00	16407.00	17586.00	20642.00
LCK	NM_005356.4	Endogenous	Hs		196.00	948.00	21.00	399.00	82.00	358.00	329.00	166.00	236.00	66.00	265.00	134.00	185.00	76.00	203.00	40.00	206.00	98.00	204.00	406.00	143.00	129.00	58.00	87.00
LDHA	NM_001135239.1	Endogenous	Hs		3862.00	4971.00	353.00	12103.00	27999.00	43123.00	9684.00	14988.00	22520.00	12925.00	11068.00	39844.00	20322.00	21737.00	12116.00	4763.00	10371.00	26383.00	23124.00	16219.00	5797.00	7990.00	13368.00	23670.00
LDHB	NM_001174097.2	Endogenous	Hs		27405.00	5940.00	535.00	5371.00	28666.00	10793.00	5538.00	7401.00	5713.00	2093.00	2769.00	9877.00	4592.00	4324.00	3484.00	4458.00	3223.00	4799.00	6843.00	6488.00	1242.00	10087.00	5301.00	14542.00
LGALS9	NM_002308.3	Endogenous	Hs		4559.00	3039.00	403.00	651.00	847.00	704.00	1263.00	2428.00	747.00	2519.00	1050.00	624.00	391.00	532.00	539.00	1460.00	922.00	280.00	496.00	433.00	621.00	792.00	696.00	854.00
LIF	NM_002309.4	Endogenous	Hs		362.00	136.00	76.00	181.00	1248.00	2791.00	722.00	787.00	1071.00	295.00	246.00	289.00	421.00	353.00	611.00	420.00	50.00	68.00	60.00	360.00	183.00	310.00	167.00	166.00
LILRA1	NM_001278318.1	Endogenous	Hs		65.00	598.00	21.00	86.00	48.00	101.00	113.00	120.00	66.00	54.00	167.00	82.00	87.00	81.00	149.00	50.00	29.00	56.00	73.00	82.00	46.00	105.00	36.00	82.00
LILRA3	NM_001172654.2	Endogenous	Hs		42.00	198.00	33.00	29.00	55.00	236.00	57.00	157.00	85.00	19.00	360.00	144.00	56.00	122.00	135.00	91.00	22.00	23.00	34.00	23.00	20.00	89.00	40.00	126.00
LILRA5	NM_181879.2	Endogenous	Hs		145.00	662.00	127.00	168.00	191.00	328.00	172.00	678.00	160.00	98.00	401.00	278.00	121.00	180.00	434.00	245.00	36.00	20.00	35.00	50.00	123.00	307.00	87.00	288.00
LILRB2	NM_001278405.1	Endogenous	Hs		221.00	851.00	20.00	170.00	238.00	516.00	370.00	655.00	269.00	159.00	659.00	229.00	179.00	188.00	509.00	157.00	55.00	52.00	108.00	114.00	109.00	245.00	83.00	266.00
LILRB4	NM_001278426.3	Endogenous	Hs		72.00	1923.00	46.00	172.00	391.00	981.00	905.00	1372.00	1007.00	145.00	390.00	319.00	195.00	208.00	389.00	1026.00	32.00	22.00	40.00	126.00	155.00	214.00	174.00	307.00
LOXL2	NM_002318.2	Endogenous	Hs		106.00	219.00	37.00	104.00	191.00	390.00	289.00	231.00	350.00	82.00	327.00	302.00	172.00	187.00	124.00	215.00	46.00	36.00	48.00	121.00	85.00	168.00	281.00	197.00
LRRC32	NM_005512.2	Endogenous	Hs		623.00	830.00	60.00	375.00	698.00	728.00	883.00	763.00	1355.00	295.00	522.00	380.00	252.00	369.00	336.00	593.00	65.00	81.00	161.00	376.00	239.00	303.00	343.00	202.00
LTB	NM_002341.1	Endogenous	Hs		78.00	2323.00	252.00	565.00	76.00	347.00	786.00	231.00	448.00	100.00	382.00	102.00	186.00	138.00	167.00	596.00	145.00	110.00	105.00	452.00	692.00	154.00	82.00	106.00
LTBP1	NM_000627.3	Endogenous	Hs		2103.00	755.00	282.00	1221.00	2752.00	2319.00	4548.00	2550.00	3698.00	2931.00	3355.00	6931.00	842.00	2146.00	1028.00	3743.00	411.00	268.00	717.00	1004.00	885.00	1488.00	3808.00	718.00
LY9	NM_001033667.2	Endogenous	Hs		70.00	565.00	29.00	239.00	36.00	122.00	200.00	115.00	150.00	35.00	43.00	49.00	150.00	73.00	66.00	66.00	71.00	94.00	125.00	241.00	52.00	60.00	21.00	66.00
LY96	NM_001195797.1	Endogenous	Hs		142.00	2164.00	26.00	358.00	402.00	1289.00	634.00	859.00	819.00	168.00	669.00	390.00	439.00	400.00	1291.00	212.00	254.00	108.00	446.00	416.00	459.00	387.00	213.00	290.00
LYZ	NM_000239.2	Endogenous	Hs		42518.00	43649.00	997.00	10907.00	4254.00	20754.00	24445.00	12115.00	19349.00	1642.00	12464.00	3043.00	4139.00	5373.00	3417.00	9229.00	21276.00	2119.00	6250.00	15241.00	4123.00	6522.00	646.00	4433.00
MAGEA1	NM_004988.4	Endogenous	Hs		16.00	18.00	12.00	13.00	15.00	16.00	17.00	248.00	20.00	451.00	43.00	62.00	25.00	1310.00	49.00	23.00	6.00	8.00	6.00	14.00	16.00	121.00	869.00	143.00
MAGEA12	NM_001166386.1	Endogenous	Hs		13.00	11.00	9.00	19.00	18.00	16.00	10.00	14.00	12.00	266.00	16.00	18.00	141.00	22.00	908.00	21.00	16.00	17.00	18.00	13.00	13.00	18.00	283.00	16.00
MAGEA3/A6	NM_005362.3	Endogenous	Hs		9.00	9.00	3.00	8.00	16.00	19.00	41.00	1732.00	16.00	1929.00	1449.00	53.00	656.00	2168.00	7410.00	344.00	4.00	6.00	2.00	10.00	7.00	410.00	2758.00	11.00
MAGEA4	NM_001011548.1	Endogenous	Hs		10.00	13.00	17.00	17.00	59.00	14.00	21.00	962.00	17.00	1332.00	142.00	261.00	14.00	1846.00	128.00	252.00	13.00	10.00	9.00	2.00	8.00	218.00	715.00	636.00
MAGEB2	NM_002364.4	Endogenous	Hs		23.00	39.00	6.00	27.00	26.00	51.00	32.00	40.00	36.00	717.00	41.00	40.00	132.00	141.00	38.00	33.00	27.00	21.00	22.00	24.00	30.00	155.00	472.00	32.00
MAGEC1	NM_005462.4	Endogenous	Hs		16.00	11.00	17.00	55.00	11.00	15.00	19.00	17.00	20.00	58.00	29.00	34.00	42.00	25.00	30.00	17.00	42.00	88.00	66.00	72.00	25.00	25.00	12.00	24.00
MAGEC2	NM_016249.3	Endogenous	Hs		11.00	3.00	5.00	9.00	8.00	8.00	7.00	7.00	3.00	29.00	12.00	3.00	254.00	9.00	3.00	8.00	4.00	4.00	4.00	6.00	6.00	4.00	13.00	6.00
MAML2	NM_032427.1	Endogenous	Hs		402.00	593.00	38.00	374.00	230.00	368.00	498.00	415.00	615.00	190.00	301.00	196.00	334.00	191.00	130.00	123.00	95.00	189.00	187.00	468.00	117.00	244.00	112.00	162.00
MAP3K12	NM_006301.3	Endogenous	Hs		81.00	254.00	20.00	79.00	88.00	78.00	134.00	103.00	134.00	45.00	103.00	58.00	39.00	59.00	39.00	91.00	30.00	21.00	58.00	89.00	72.00	82.00	112.00	60.00
MAP3K5	NM_005923.3	Endogenous	Hs		1028.00	614.00	70.00	494.00	324.00	357.00	752.00	261.00	506.00	578.00	620.00	551.00	348.00	434.00	948.00	400.00	577.00	411.00	428.00	573.00	385.00	681.00	283.00	557.00
MAP3K7	NM_003188.3	Endogenous	Hs		2026.00	1750.00	512.00	1753.00	2055.00	1627.00	2177.00	763.00	2932.00	1226.00	1468.00	2051.00	1689.00	2104.00	3146.00	2686.00	1108.00	1561.00	1522.00	1787.00	1411.00	2506.00	1631.00	1761.00
MAP3K8	NM_001244134.1	Endogenous	Hs		606.00	2701.00	187.00	1368.00	1525.00	1459.00	1953.00	1605.00	1806.00	1595.00	858.00	602.00	702.00	1315.00	1135.00	483.00	897.00	822.00	671.00	1117.00	958.00	1122.00	229.00	798.00
MAPK10	NM_001318067.1	Endogenous	Hs		169.00	193.00	18.00	162.00	144.00	47.00	155.00	44.00	48.00	79.00	70.00	54.00	41.00	71.00	32.00	70.00	96.00	32.00	65.00	235.00	60.00	323.00	26.00	457.00
MARCO	NM_006770.3	Endogenous	Hs		35.00	4251.00	65.00	276.00	445.00	402.00	298.00	144.00	382.00	121.00	85.00	77.00	47.00	211.00	158.00	355.00	43.00	100.00	61.00	106.00	72.00	103.00	65.00	70.00
MB21D1	NM_138441.2	Endogenous	Hs		309.00	783.00	88.00	330.00	170.00	703.00	888.00	1500.00	1085.00	673.00	1102.00	2862.00	284.00	1165.00	1765.00	942.00	295.00	327.00	599.00	403.00	796.00	827.00	763.00	1483.00
MELK	NM_014791.2	Endogenous	Hs		165.00	219.00	71.00	281.00	1640.00	799.00	180.00	985.00	781.00	519.00	811.00	937.00	823.00	672.00	325.00	682.00	269.00	375.00	547.00	285.00	137.00	483.00	547.00	2897.00
MET	NM_000245.2	Endogenous	Hs		1611.00	348.00	26.00	454.00	1847.00	3023.00	946.00	2185.00	1487.00	1341.00	1955.00	1926.00	1537.00	1367.00	1931.00	862.00	397.00	359.00	377.00	636.00	599.00	1716.00	2775.00	1573.00
MFGE8	NM_001114614.1	Endogenous	Hs		1306.00	3254.00	774.00	2796.00	4449.00	3642.00	5462.00	2388.00	7571.00	1065.00	1831.00	1969.00	1181.00	2322.00	1174.00	4462.00	406.00	1327.00	1434.00	1870.00	1843.00	2908.00	3012.00	1450.00
MFNG	NM_002405.3	Endogenous	Hs		125.00	793.00	89.00	286.00	110.00	120.00	365.00	353.00	178.00	289.00	321.00	270.00	201.00	579.00	100.00	192.00	77.00	90.00	107.00	184.00	113.00	107.00	199.00	304.00
MGMT	NM_002412.3	Endogenous	Hs		1429.00	871.00	86.00	1063.00	1260.00	869.00	437.00	813.00	1010.00	654.00	572.00	862.00	711.00	584.00	571.00	175.00	468.00	791.00	624.00	917.00	199.00	1082.00	292.00	826.00
MICA	NM_000247.1	Endogenous	Hs		522.00	386.00	92.00	421.00	498.00	311.00	503.00	414.00	482.00	462.00	718.00	381.00	308.00	587.00	940.00	398.00	222.00	263.00	283.00	314.00	198.00	465.00	475.00	353.00
MICB	NM_005931.3	Endogenous	Hs		85.00	561.00	27.00	207.00	226.00	243.00	365.00	608.00	415.00	413.00	718.00	308.00	193.00	341.00	143.00	143.00	68.00	143.00	57.00	152.00	149.00	119.00	157.00	548.00
MKI67	NM_002417.2	Endogenous	Hs		594.00	962.00	214.00	933.00	3498.00	1592.00	995.00	1318.00	1936.00	1636.00	2789.00	5740.00	2123.00	3309.00	2862.00	2597.00	1056.00	1165.00	3094.00	1027.00	719.00	2595.00	2081.00	3727.00
MLANA	NM_005511.1	Endogenous	Hs		38.00	26.00	17.00	36.00	30.00	22.00	28.00	36.00	37.00	18.00	40.00	17.00	22.00	33.00	32.00	36.00	28.00	31.00	58.00	22.00	22.00	26.00	32.00	28.00
MLH1	NM_000249.2	Endogenous	Hs		1381.00	994.00	350.00	920.00	1136.00	707.00	1024.00	601.00	962.00	615.00	509.00	931.00	476.00	557.00	652.00	1277.00	515.00	820.00	731.00	825.00	347.00	531.00	567.00	530.00
MMP1	NM_002421.2	Endogenous	Hs		293.00	19.00	5.00	9.00	5715.00	11892.00	1059.00	709.00	29225.00	1052.00	7076.00	5480.00	1666.00	25268.00	25059.00	33267.00	17.00	8.00	40.00	60.00	1326.00	3430.00	14195.00	3776.00
MMP7	NM_002423.3	Endogenous	Hs		143.00	146.00	14.00	784.00	1895.00	1971.00	8244.00	1667.00	5130.00	73.00	3404.00	872.00	230.00	224.00	1055.00	523.00	21.00	9.00	19.00	128.00	353.00	908.00	1148.00	998.00
MMP9	NM_004994.2	Endogenous	Hs		62.00	2011.00	87.00	231.00	731.00	2168.00	1803.00	659.00	3487.00	569.00	732.00	2205.00	510.00	5023.00	2254.00	5595.00	92.00	44.00	110.00	162.00	894.00	1104.00	522.00	1043.00
MMRN2	NM_024756.2	Endogenous	Hs		536.00	1002.00	212.00	480.00	231.00	258.00	400.00	223.00	283.00	333.00	347.00	288.00	684.00	514.00	356.00	657.00	125.00	255.00	281.00	557.00	491.00	398.00	294.00	248.00
MRC1	NM_002438.2	Endogenous	Hs		671.00	1669.00	36.00	512.00	740.00	2103.00	505.00	1341.00	792.00	91.00	266.00	443.00	226.00	279.00	1039.00	351.00	74.00	92.00	134.00	371.00	118.00	239.00	116.00	91.00
MRE11	NM_001330347.1	Endogenous	Hs		947.00	1254.00	53.00	933.00	1978.00	1265.00	1399.00	937.00	1098.00	491.00	868.00	887.00	1874.00	989.00	2372.00	270.00	585.00	813.00	968.00	1063.00	690.00	747.00	974.00	854.00
MS4A1	NM_021950.3	Endogenous	Hs		18.00	4583.00	66.00	762.00	38.00	29.00	1065.00	100.00	105.00	26.00	78.00	34.00	116.00	56.00	29.00	165.00	32.00	341.00	37.00	139.00	125.00	38.00	37.00	37.00
MS4A2	NM_000139.3	Endogenous	Hs		179.00	87.00	27.00	164.00	27.00	39.00	138.00	68.00	88.00	41.00	60.00	37.00	54.00	53.00	56.00	120.00	100.00	48.00	102.00	365.00	38.00	59.00	38.00	52.00
MS4A4A	NM_001243266.1	Endogenous	Hs		493.00	5068.00	51.00	691.00	1034.00	2301.00	1093.00	2851.00	810.00	203.00	530.00	740.00	262.00	240.00	882.00	431.00	108.00	82.00	167.00	388.00	118.00	261.00	126.00	379.00
MS4A6A	NM_152852.2	Endogenous	Hs		190.00	1227.00	22.00	249.00	168.00	353.00	340.00	422.00	176.00	67.00	183.00	104.00	69.00	58.00	182.00	128.00	115.00	45.00	87.00	176.00	69.00	67.00	30.00	61.00
MSH2	NM_000251.1	Endogenous	Hs		628.00	586.00	46.00	710.00	1655.00	992.00	574.00	318.00	1443.00	397.00	687.00	1157.00	905.00	725.00	1748.00	369.00	421.00	792.00	878.00	847.00	209.00	1360.00	511.00	1581.00
MSH6	NM_000179.2	Endogenous	Hs		404.00	393.00	261.00	431.00	1084.00	478.00	488.00	396.00	787.00	372.00	664.00	1039.00	523.00	444.00	420.00	1513.00	236.00	312.00	321.00	349.00	212.00	657.00	462.00	1032.00
MTOR	NM_004958.3	Endogenous	Hs		1148.00	919.00	148.00	859.00	686.00	692.00	568.00	461.00	1275.00	807.00	959.00	1289.00	881.00	973.00	1510.00	1183.00	779.00	1118.00	895.00	1039.00	628.00	1177.00	603.00	1517.00
MX1	NM_001144925.2	Endogenous	Hs		466.00	4515.00	127.00	742.00	3458.00	1295.00	1643.00	6558.00	621.00	12571.00	901.00	5874.00	597.00	7023.00	2293.00	1255.00	1484.00	906.00	1102.00	1465.00	3194.00	1974.00	1607.00	6283.00
MXI1	NM_001008541.1	Endogenous	Hs		800.00	168.00	300.00	844.00	523.00	347.00	238.00	349.00	444.00	386.00	199.00	279.00	376.00	375.00	714.00	430.00	416.00	860.00	468.00	828.00	181.00	635.00	294.00	617.00
MYC	NM_002467.3	Endogenous	Hs		4034.00	3152.00	2602.00	3754.00	11345.00	5077.00	4344.00	5156.00	4746.00	4689.00	3533.00	15632.00	7076.00	3324.00	8689.00	11404.00	3187.00	2863.00	3283.00	2819.00	2382.00	6595.00	4900.00	7336.00
MYCT1	NM_025107.2	Endogenous	Hs		246.00	494.00	23.00	212.00	124.00	161.00	116.00	109.00	113.00	40.00	121.00	91.00	81.00	100.00	98.00	72.00	49.00	45.00	125.00	284.00	78.00	106.00	39.00	54.00
MYD88	NM_002468.3	Endogenous	Hs		2563.00	3351.00	997.00	2695.00	2396.00	1874.00	2114.00	2460.00	2050.00	8138.00	1983.00	2015.00	2175.00	2320.00	1901.00	2974.00	3713.00	3408.00	3107.00	4018.00	2780.00	1709.00	1768.00	1838.00
NBN	NM_002485.4	Endogenous	Hs		1690.00	1871.00	132.00	1701.00	2072.00	2414.00	2310.00	1441.00	2381.00	1194.00	1822.00	2675.00	2359.00	1864.00	3496.00	1096.00	1276.00	2041.00	1979.00	2101.00	635.00	2621.00	2190.00	2456.00
NCAM1	NM_000615.6	Endogenous	Hs		1435.00	177.00	81.00	340.00	79.00	60.00	236.00	84.00	57.00	27.00	44.00	15.00	19.00	52.00	77.00	43.00	115.00	21.00	57.00	189.00	35.00	67.00	54.00	55.00
NCR1	NM_001145457.2	Endogenous	Hs		47.00	264.00	25.00	47.00	19.00	58.00	92.00	78.00	40.00	57.00	78.00	52.00	31.00	30.00	110.00	57.00	33.00	23.00	28.00	55.00	32.00	34.00	27.00	41.00
NDUFA4L2	NM_020142.3	Endogenous	Hs		242.00	331.00	889.00	1192.00	319.00	2758.00	172.00	4829.00	390.00	5147.00	2336.00	656.00	354.00	3095.00	235.00	1373.00	834.00	2070.00	1551.00	1284.00	708.00	1378.00	1438.00	667.00
NECTIN1	NM_002855.4	Endogenous	Hs		655.00	354.00	1187.00	5820.00	6832.00	5366.00	2492.00	6584.00	4855.00	12244.00	6906.00	11984.00	4587.00	11354.00	22425.00	3973.00	8773.00	13486.00	9105.00	6695.00	4300.00	6383.00	8243.00	7147.00
NECTIN2	NM_001042724.1	Endogenous	Hs		5724.00	1816.00	905.00	1956.00	2168.00	2388.00	1706.00	2769.00	2804.00	5158.00	2415.00	2490.00	1103.00	2343.00	2789.00	3176.00	2667.00	2722.00	2020.00	2242.00	1130.00	2087.00	1961.00	2273.00
NEIL1	NM_024608.2	Endogenous	Hs		865.00	550.00	147.00	559.00	659.00	140.00	373.00	95.00	299.00	181.00	186.00	257.00	232.00	217.00	374.00	259.00	378.00	236.00	177.00	559.00	260.00	157.00	151.00	436.00
NF1	NM_000267.3	Endogenous	Hs		1305.00	768.00	205.00	870.00	1564.00	986.00	1077.00	967.00	1252.00	873.00	966.00	1006.00	808.00	1000.00	2428.00	853.00	501.00	588.00	685.00	1012.00	605.00	1040.00	2137.00	1207.00
NFAM1	NM_145912.5	Endogenous	Hs		70.00	347.00	58.00	134.00	110.00	136.00	269.00	144.00	166.00	88.00	202.00	88.00	67.00	50.00	188.00	172.00	62.00	65.00	60.00	72.00	67.00	110.00	61.00	77.00
NFATC2	NM_173091.2	Endogenous	Hs		1984.00	1353.00	63.00	636.00	399.00	626.00	725.00	516.00	556.00	121.00	302.00	229.00	218.00	165.00	299.00	129.00	231.00	148.00	194.00	370.00	218.00	308.00	155.00	147.00
NFIL3	NM_001289999.1	Endogenous	Hs		1514.00	1248.00	334.00	1311.00	3979.00	3010.00	2214.00	3796.00	2983.00	1259.00	1381.00	2075.00	1075.00	1198.00	1976.00	1080.00	516.00	614.00	606.00	811.00	1561.00	2391.00	1880.00	2086.00
NFKB1	NM_003998.3	Endogenous	Hs		3007.00	2133.00	306.00	2123.00	2267.00	2797.00	2127.00	1703.00	2231.00	1867.00	1636.00	2043.00	1970.00	2370.00	5479.00	2304.00	1615.00	2087.00	2036.00	2136.00	1421.00	2122.00	889.00	2433.00
NFKB2	NM_001077494.3	Endogenous	Hs		2227.00	2521.00	586.00	1361.00	1997.00	1531.00	2141.00	1831.00	2168.00	1387.00	1889.00	1830.00	1432.00	2734.00	2376.00	2720.00	814.00	699.00	578.00	893.00	1651.00	2321.00	2055.00	2493.00
NFKBIA	NM_020529.2	Endogenous	Hs		13819.00	11930.00	1407.00	8661.00	17244.00	24594.00	18859.00	21259.00	25430.00	15935.00	11601.00	27115.00	10135.00	17701.00	17781.00	7149.00	6454.00	8513.00	6186.00	12401.00	10032.00	29933.00	7274.00	15876.00
NFKBIE	NM_004556.2	Endogenous	Hs		301.00	331.00	25.00	135.00	288.00	326.00	257.00	333.00	335.00	153.00	233.00	236.00	163.00	234.00	565.00	127.00	113.00	125.00	84.00	149.00	133.00	278.00	103.00	262.00
NGFR	NM_002507.3	Endogenous	Hs		137.00	1906.00	138.00	147.00	105.00	775.00	422.00	1205.00	476.00	178.00	1834.00	310.00	178.00	514.00	983.00	417.00	112.00	321.00	294.00	233.00	168.00	639.00	210.00	770.00
NID2	NM_007361.3	Endogenous	Hs		344.00	1817.00	188.00	435.00	622.00	903.00	1081.00	742.00	1840.00	179.00	866.00	942.00	275.00	976.00	495.00	1485.00	57.00	75.00	166.00	439.00	243.00	577.00	980.00	396.00
NKG7	NM_005601.3	Endogenous	Hs		663.00	3088.00	77.00	420.00	188.00	293.00	760.00	1434.00	551.00	442.00	853.00	465.00	207.00	108.00	711.00	314.00	146.00	103.00	309.00	364.00	374.00	141.00	107.00	242.00
NLRC5	NM_032206.4	Endogenous	Hs		517.00	1705.00	146.00	517.00	743.00	441.00	1388.00	1346.00	1059.00	1285.00	1259.00	1458.00	322.00	819.00	554.00	838.00	251.00	231.00	295.00	331.00	660.00	641.00	564.00	799.00
NLRP3	NM_001079821.2	Endogenous	Hs		35.00	98.00	87.00	45.00	44.00	72.00	84.00	88.00	49.00	24.00	44.00	43.00	21.00	30.00	114.00	100.00	13.00	10.00	14.00	34.00	33.00	92.00	41.00	20.00
NOD2	NM_022162.1	Endogenous	Hs		63.00	277.00	205.00	672.00	568.00	474.00	730.00	298.00	778.00	917.00	374.00	485.00	1841.00	1075.00	240.00	362.00	916.00	968.00	931.00	954.00	1531.00	800.00	202.00	469.00
NOS2	NM_000625.4	Endogenous	Hs		8.00	25.00	7.00	10.00	20.00	9.00	14.00	14.00	65.00	83.00	50.00	24.00	12.00	20.00	10.00	14.00	92.00	5.00	10.00	19.00	5.00	51.00	20.00	63.00
NOTCH1	NM_017617.3	Endogenous	Hs		476.00	894.00	261.00	814.00	1057.00	694.00	904.00	1234.00	1315.00	1961.00	2393.00	962.00	832.00	1134.00	1133.00	738.00	691.00	1314.00	1084.00	918.00	776.00	1067.00	1985.00	1661.00
NOTCH2	NM_024408.3	Endogenous	Hs		1926.00	3337.00	790.00	3430.00	2977.00	2453.00	3424.00	1848.00	2514.00	3965.00	2078.00	1853.00	1895.00	2243.00	4420.00	1700.00	3526.00	4547.00	2734.00	4022.00	2519.00	2902.00	2456.00	2406.00
NRAS	NM_002524.4	Endogenous	Hs		3129.00	2006.00	220.00	1811.00	2557.00	3700.00	2113.00	1198.00	2111.00	2364.00	2478.00	2812.00	3581.00	2276.00	3044.00	1899.00	1958.00	2196.00	1978.00	2369.00	1678.00	2417.00	2417.00	2901.00
NT5E	NM_002526.3	Endogenous	Hs		427.00	457.00	47.00	271.00	486.00	782.00	459.00	811.00	763.00	200.00	417.00	1968.00	638.00	408.00	251.00	499.00	103.00	65.00	108.00	297.00	268.00	886.00	847.00	210.00
OAS1	NM_001032409.1	Endogenous	Hs		1485.00	4963.00	285.00	1579.00	2982.00	1867.00	2269.00	14939.00	1160.00	13522.00	1531.00	7083.00	609.00	4310.00	1601.00	1413.00	2684.00	2820.00	2250.00	1743.00	4697.00	2067.00	1534.00	4566.00
OAS2	NM_016817.2	Endogenous	Hs		823.00	6865.00	322.00	1255.00	4403.00	3568.00	2791.00	14067.00	2052.00	13007.00	2014.00	12888.00	819.00	6476.00	3826.00	3319.00	1239.00	752.00	1732.00	1799.00	6658.00	2000.00	3004.00	6407.00
OAS3	NM_006187.3	Endogenous	Hs		558.00	2925.00	82.00	687.00	2370.00	2010.00	1074.00	10859.00	959.00	8119.00	1820.00	9433.00	458.00	4582.00	1757.00	1528.00	751.00	1103.00	1135.00	955.00	2955.00	1531.00	2130.00	3333.00
OASL	NM_003733.2	Endogenous	Hs		910.00	372.00	15.00	48.00	294.00	909.00	133.00	2371.00	116.00	4223.00	168.00	2358.00	90.00	1010.00	328.00	448.00	193.00	60.00	144.00	169.00	1212.00	493.00	244.00	877.00
OLFML2B	NM_015441.1	Endogenous	Hs		57.00	932.00	20.00	156.00	480.00	919.00	737.00	715.00	893.00	96.00	460.00	433.00	156.00	578.00	310.00	563.00	26.00	26.00	47.00	169.00	144.00	342.00	698.00	213.00
OLR1	NM_002543.3	Endogenous	Hs		33.00	57.00	11.00	23.00	541.00	746.00	368.00	353.00	532.00	65.00	339.00	98.00	30.00	222.00	742.00	138.00	15.00	15.00	44.00	24.00	16.00	166.00	26.00	83.00
OTOA	NM_001161683.1	Endogenous	Hs		28.00	31.00	14.00	30.00	15.00	15.00	23.00	18.00	14.00	21.00	21.00	14.00	15.00	9.00	13.00	16.00	15.00	14.00	8.00	18.00	19.00	10.00	14.00	10.00
P2RY13	NM_023914.2	Endogenous	Hs		121.00	973.00	36.00	323.00	57.00	248.00	480.00	84.00	155.00	95.00	222.00	45.00	143.00	55.00	194.00	80.00	168.00	72.00	129.00	246.00	94.00	163.00	40.00	107.00
P4HA1	NM_000917.3	Endogenous	Hs		839.00	695.00	30.00	422.00	1213.00	2041.00	740.00	1484.00	1932.00	390.00	696.00	1008.00	473.00	1475.00	1516.00	333.00	253.00	333.00	251.00	408.00	272.00	549.00	564.00	683.00
P4HA2	NM_001017973.1	Endogenous	Hs		474.00	319.00	18.00	341.00	1002.00	1265.00	614.00	1272.00	1942.00	538.00	551.00	864.00	302.00	841.00	857.00	199.00	186.00	454.00	391.00	486.00	190.00	862.00	469.00	694.00
PALMD	NM_017734.4	Endogenous	Hs		370.00	880.00	931.00	1912.00	1097.00	746.00	550.00	547.00	705.00	1050.00	539.00	956.00	1028.00	432.00	947.00	2801.00	1114.00	1977.00	791.00	1383.00	770.00	314.00	508.00	745.00
PARP12	NM_022750.3	Endogenous	Hs		824.00	1479.00	54.00	542.00	1115.00	1295.00	920.00	2593.00	1147.00	2223.00	793.00	1622.00	581.00	1182.00	1028.00	624.00	443.00	418.00	505.00	706.00	1078.00	977.00	642.00	1241.00
PARP4	NM_006437.3	Endogenous	Hs		1751.00	1468.00	284.00	2040.00	1648.00	1079.00	1935.00	639.00	1195.00	1252.00	1051.00	811.00	749.00	898.00	1320.00	684.00	1952.00	1284.00	1327.00	1492.00	1095.00	738.00	647.00	1727.00
PARP9	NM_001146103.1	Endogenous	Hs		700.00	2174.00	70.00	836.00	3228.00	1366.00	1407.00	1845.00	1490.00	3644.00	1557.00	5319.00	705.00	2822.00	1808.00	382.00	1410.00	757.00	1546.00	1722.00	2154.00	1616.00	898.00	3968.00
PC	NM_000920.3	Endogenous	Hs		1324.00	498.00	265.00	649.00	5274.00	447.00	729.00	665.00	1773.00	1881.00	870.00	4706.00	689.00	1410.00	728.00	4580.00	854.00	749.00	1011.00	866.00	1937.00	3666.00	893.00	2210.00
PCK2	NM_001018073.2	Endogenous	Hs		528.00	416.00	54.00	320.00	1712.00	424.00	222.00	830.00	1037.00	275.00	324.00	549.00	271.00	504.00	365.00	260.00	233.00	358.00	441.00	564.00	104.00	634.00	867.00	1000.00
PDCD1	NM_005018.1	Endogenous	Hs		101.00	425.00	26.00	104.00	55.00	45.00	155.00	169.00	95.00	47.00	85.00	65.00	50.00	40.00	83.00	54.00	21.00	42.00	40.00	64.00	40.00	46.00	52.00	57.00
PDCD1LG2	NM_025239.3	Endogenous	Hs		66.00	347.00	7.00	114.00	96.00	297.00	207.00	507.00	283.00	72.00	204.00	215.00	109.00	81.00	173.00	85.00	27.00	31.00	67.00	127.00	89.00	56.00	43.00	70.00
PDGFA	NM_033023.4	Endogenous	Hs		1165.00	222.00	55.00	200.00	403.00	319.00	289.00	340.00	512.00	227.00	971.00	536.00	312.00	527.00	370.00	309.00	191.00	140.00	111.00	299.00	211.00	401.00	520.00	339.00
PDGFB	NM_002608.2	Endogenous	Hs		146.00	236.00	34.00	160.00	172.00	147.00	147.00	226.00	410.00	84.00	214.00	326.00	165.00	218.00	216.00	173.00	55.00	39.00	49.00	131.00	132.00	267.00	124.00	98.00
PDGFRB	NM_002609.3	Endogenous	Hs		1356.00	3840.00	746.00	1550.00	2182.00	2670.00	3705.00	2673.00	5366.00	586.00	4096.00	3414.00	791.00	3286.00	1351.00	9379.00	149.00	302.00	664.00	1320.00	1035.00	2067.00	4551.00	1137.00
PDK1	NM_002610.3	Endogenous	Hs		984.00	1125.00	70.00	1012.00	1651.00	2302.00	791.00	1623.00	1958.00	807.00	744.00	1967.00	2294.00	1401.00	893.00	452.00	661.00	1331.00	919.00	895.00	708.00	1521.00	501.00	1654.00
PDZK1IP1	NM_005764.3	Endogenous	Hs		1421.00	16.00	4187.00	8361.00	372.00	715.00	2095.00	187.00	680.00	10803.00	6386.00	2872.00	2266.00	7675.00	1447.00	3306.00	14127.00	2835.00	5866.00	5228.00	5988.00	1224.00	1107.00	4827.00
PECAM1	NM_000442.4	Endogenous	Hs		1993.00	7164.00	74.00	2163.00	1607.00	2954.00	1543.00	2189.00	1608.00	625.00	2192.00	1566.00	2165.00	1429.00	2270.00	671.00	369.00	493.00	1172.00	3037.00	905.00	1793.00	536.00	1317.00
PF4	NM_002619.3	Endogenous	Hs		31.00	27.00	10.00	18.00	23.00	20.00	26.00	23.00	24.00	18.00	22.00	21.00	13.00	23.00	26.00	13.00	20.00	16.00	9.00	14.00	20.00	13.00	24.00	19.00
PFKFB3	NM_004566.3	Endogenous	Hs		695.00	230.00	142.00	743.00	803.00	804.00	490.00	1245.00	1025.00	1313.00	674.00	641.00	373.00	1633.00	986.00	300.00	417.00	482.00	223.00	428.00	324.00	548.00	732.00	1052.00
PFKM	NM_000289.5	Endogenous	Hs		516.00	248.00	92.00	1069.00	568.00	479.00	391.00	253.00	297.00	265.00	396.00	439.00	206.00	301.00	117.00	227.00	197.00	304.00	318.00	488.00	158.00	468.00	363.00	721.00
PGPEP1	NM_001300927.1	Endogenous	Hs		1009.00	375.00	223.00	334.00	129.00	94.00	272.00	80.00	211.00	91.00	190.00	67.00	163.00	96.00	308.00	221.00	131.00	53.00	98.00	335.00	134.00	134.00	112.00	225.00
PIAS4	NM_015897.2	Endogenous	Hs		1705.00	834.00	233.00	833.00	1585.00	548.00	1055.00	825.00	1179.00	975.00	772.00	1225.00	947.00	976.00	1120.00	1137.00	791.00	827.00	727.00	730.00	725.00	1124.00	1283.00	1425.00
PIK3CA	NM_006218.2	Endogenous	Hs		819.00	853.00	47.00	851.00	1618.00	916.00	867.00	789.00	1269.00	554.00	809.00	1130.00	709.00	827.00	959.00	257.00	619.00	788.00	744.00	1360.00	471.00	1866.00	242.00	1307.00
PIK3CD	NM_001350234.1	Endogenous	Hs		182.00	1598.00	164.00	511.00	431.00	549.00	688.00	431.00	661.00	667.00	367.00	665.00	300.00	507.00	340.00	1152.00	167.00	180.00	255.00	478.00	480.00	426.00	245.00	280.00
PIK3CG	NM_001282426.1	Endogenous	Hs		168.00	1103.00	31.00	373.00	184.00	502.00	511.00	358.00	486.00	89.00	165.00	140.00	381.00	121.00	187.00	124.00	94.00	77.00	125.00	232.00	92.00	127.00	43.00	109.00
PIK3R1	NM_001242466.1	Endogenous	Hs		1053.00	1244.00	297.00	1370.00	834.00	811.00	1242.00	726.00	711.00	357.00	571.00	503.00	345.00	620.00	1834.00	556.00	309.00	516.00	499.00	1320.00	357.00	339.00	345.00	437.00
PIK3R2	NM_005027.3	Endogenous	Hs		2409.00	1074.00	1800.00	2249.00	2540.00	814.00	1610.00	1054.00	1481.00	2044.00	1920.00	2189.00	1173.00	1945.00	3526.00	5331.00	1898.00	2068.00	1904.00	2036.00	1452.00	2330.00	2751.00	1984.00
PIK3R5	NM_014308.3	Endogenous	Hs		319.00	1415.00	50.00	430.00	348.00	468.00	571.00	602.00	391.00	190.00	423.00	242.00	315.00	216.00	355.00	222.00	109.00	71.00	128.00	252.00	141.00	305.00	72.00	165.00
PKM	NM_001206796.2	Endogenous	Hs		10101.00	5750.00	1890.00	16338.00	37821.00	34817.00	16800.00	19283.00	30211.00	17746.00	23928.00	36883.00	18289.00	37092.00	22175.00	21183.00	15691.00	23339.00	24750.00	12877.00	8467.00	17659.00	21938.00	27469.00
PLA1A	NM_015900.2	Endogenous	Hs		288.00	299.00	12.00	60.00	85.00	46.00	108.00	103.00	96.00	13.00	59.00	41.00	44.00	19.00	48.00	34.00	56.00	28.00	34.00	71.00	39.00	52.00	15.00	25.00
PLA2G2A	NM_000300.2	Endogenous	Hs		21.00	3480.00	143.00	1300.00	196.00	1790.00	433.00	2576.00	350.00	23.00	52.00	12.00	48.00	61.00	18.00	537.00	52.00	73.00	21.00	133.00	32.00	27.00	29.00	63.00
PLOD2	NM_182943.2	Endogenous	Hs		1369.00	894.00	45.00	604.00	1539.00	4122.00	1801.00	2823.00	2815.00	568.00	1234.00	1440.00	571.00	1394.00	432.00	581.00	595.00	358.00	665.00	839.00	293.00	1132.00	825.00	1216.00
PMS2	NM_000535.6	Endogenous	Hs		477.00	447.00	45.00	651.00	1184.00	433.00	552.00	359.00	484.00	409.00	491.00	564.00	742.00	842.00	854.00	530.00	355.00	542.00	427.00	623.00	293.00	539.00	424.00	734.00
PNOC	NM_001284244.1	Endogenous	Hs		7.00	102.00	16.00	17.00	9.00	33.00	43.00	16.00	20.00	2.00	18.00	14.00	146.00	7.00	15.00	27.00	2.00	13.00	11.00	14.00	15.00	25.00	11.00	17.00
POLD1	NM_001256849.1	Endogenous	Hs		137.00	298.00	44.00	207.00	545.00	368.00	284.00	342.00	285.00	469.00	419.00	598.00	269.00	353.00	266.00	435.00	166.00	216.00	212.00	152.00	155.00	307.00	770.00	540.00
PPARG	NM_005037.5	Endogenous	Hs		1916.00	932.00	35.00	444.00	267.00	153.00	77.00	140.00	76.00	133.00	158.00	53.00	78.00	61.00	41.00	64.00	610.00	218.00	182.00	269.00	65.00	319.00	76.00	72.00
PPARGC1B	NM_001172699.1	Endogenous	Hs		1185.00	318.00	230.00	508.00	852.00	195.00	385.00	359.00	358.00	390.00	433.00	380.00	363.00	410.00	329.00	483.00	555.00	454.00	419.00	407.00	190.00	598.00	317.00	955.00
PRF1	NM_001083116.1	Endogenous	Hs		276.00	495.00	34.00	111.00	69.00	72.00	188.00	724.00	128.00	195.00	376.00	245.00	54.00	38.00	215.00	55.00	40.00	24.00	49.00	69.00	54.00	26.00	35.00	70.00
PRKAA2	NM_006252.3	Endogenous	Hs		368.00	24.00	23.00	425.00	123.00	18.00	73.00	24.00	102.00	21.00	22.00	45.00	55.00	41.00	33.00	15.00	49.00	85.00	29.00	364.00	13.00	131.00	27.00	239.00
PRKACB	NM_182948.2	Endogenous	Hs		4051.00	1052.00	34.00	625.00	539.00	609.00	772.00	367.00	600.00	279.00	291.00	387.00	431.00	300.00	294.00	137.00	554.00	299.00	489.00	804.00	194.00	298.00	144.00	427.00
PRKCA	NM_002737.2	Endogenous	Hs		927.00	484.00	64.00	483.00	1266.00	626.00	776.00	736.00	1223.00	351.00	797.00	940.00	205.00	652.00	283.00	396.00	283.00	233.00	248.00	486.00	321.00	476.00	696.00	552.00
PRKX	NM_005044.4	Endogenous	Hs		28.00	47.00	15.00	52.00	95.00	21.00	55.00	43.00	69.00	14.00	29.00	65.00	56.00	39.00	33.00	10.00	10.00	43.00	41.00	48.00	39.00	92.00	41.00	94.00
PRLR	NM_000949.5	Endogenous	Hs		796.00	45.00	15.00	54.00	24.00	111.00	53.00	38.00	119.00	28.00	27.00	42.00	15.00	87.00	308.00	44.00	147.00	92.00	61.00	264.00	41.00	53.00	87.00	47.00
PROM1	NM_001145847.1	Endogenous	Hs		2112.00	49.00	27.00	206.00	17.00	79.00	59.00	27.00	28.00	37.00	52.00	31.00	47.00	24.00	73.00	34.00	204.00	16.00	22.00	525.00	59.00	145.00	32.00	32.00
PRR5	NM_015366.3	Endogenous	Hs		458.00	314.00	109.00	344.00	715.00	353.00	313.00	401.00	684.00	462.00	336.00	659.00	387.00	635.00	415.00	544.00	302.00	299.00	269.00	289.00	265.00	814.00	448.00	658.00
PSMB10	NM_002801.3	Endogenous	Hs		1465.00	1954.00	313.00	794.00	988.00	731.00	2026.00	1610.00	1580.00	889.00	1650.00	828.00	503.00	790.00	2325.00	1198.00	654.00	411.00	639.00	532.00	509.00	459.00	391.00	1425.00
PSMB5	NM_001130725.1	Endogenous	Hs		4091.00	1649.00	690.00	3024.00	10119.00	4204.00	3365.00	4379.00	7189.00	3775.00	2440.00	6388.00	1882.00	2926.00	2371.00	6629.00	2160.00	3685.00	2421.00	2930.00	1259.00	4913.00	4116.00	4965.00
PSMB8	NM_004159.4	Endogenous	Hs		1795.00	2830.00	253.00	1440.00	2324.00	1565.00	2319.00	3671.00	1257.00	3122.00	3256.00	3749.00	1203.00	1991.00	2970.00	1574.00	1327.00	1112.00	1798.00	1303.00	944.00	1592.00	1054.00	2114.00
PSMB9	NM_002800.4	Endogenous	Hs		652.00	3022.00	223.00	711.00	1047.00	1020.00	2441.00	5487.00	1182.00	2022.00	3524.00	3408.00	520.00	1192.00	2669.00	1223.00	455.00	469.00	1070.00	674.00	554.00	1093.00	712.00	1511.00
PTCD2	NM_001284403.1	Endogenous	Hs		167.00	216.00	21.00	228.00	314.00	198.00	113.00	143.00	169.00	145.00	138.00	231.00	143.00	235.00	416.00	113.00	147.00	282.00	246.00	347.00	92.00	234.00	60.00	223.00
PTEN	NM_000314.6	Endogenous	Hs		1204.00	1573.00	88.00	1033.00	596.00	527.00	935.00	397.00	582.00	533.00	1106.00	712.00	455.00	726.00	782.00	298.00	763.00	850.00	696.00	1542.00	564.00	882.00	415.00	807.00
PTGER4	NM_000958.2	Endogenous	Hs		2278.00	1404.00	128.00	468.00	316.00	555.00	663.00	537.00	468.00	123.00	294.00	241.00	338.00	319.00	315.00	410.00	294.00	135.00	168.00	374.00	166.00	341.00	281.00	264.00
PTGS2	NM_000963.1	Endogenous	Hs		161.00	281.00	98.00	209.00	218.00	445.00	220.00	169.00	274.00	332.00	330.00	373.00	330.00	1457.00	1389.00	396.00	47.00	30.00	29.00	129.00	108.00	933.00	144.00	588.00
PTPN11	NM_001330437.1	Endogenous	Hs		4839.00	2417.00	879.00	3552.00	3673.00	4526.00	3752.00	2888.00	3936.00	2439.00	2785.00	4865.00	3516.00	2956.00	4600.00	4372.00	1935.00	2625.00	2326.00	3699.00	2264.00	4330.00	2811.00	3841.00
PTPRC	NM_080921.3	Endogenous	Hs		305.00	2662.00	69.00	622.00	293.00	611.00	969.00	619.00	518.00	132.00	352.00	203.00	301.00	192.00	468.00	260.00	153.00	135.00	289.00	710.00	258.00	264.00	44.00	207.00
PVR	NM_001135768.2	Endogenous	Hs		1412.00	341.00	399.00	377.00	1155.00	502.00	535.00	776.00	640.00	850.00	546.00	982.00	581.00	464.00	634.00	1231.00	337.00	290.00	203.00	260.00	326.00	537.00	1399.00	796.00
PVRIG	NM_024070.3	Endogenous	Hs		254.00	476.00	76.00	311.00	153.00	111.00	272.00	131.00	191.00	229.00	432.00	314.00	197.00	521.00	236.00	188.00	204.00	228.00	133.00	206.00	234.00	351.00	399.00	283.00
RAD50	NM_005732.3	Endogenous	Hs		2081.00	1225.00	74.00	1302.00	2946.00	1097.00	1402.00	1196.00	1211.00	1112.00	1060.00	1203.00	891.00	1483.00	2332.00	564.00	1190.00	1787.00	1095.00	1893.00	488.00	1306.00	401.00	1682.00
RAD51	NM_133487.3	Endogenous	Hs		86.00	109.00	17.00	134.00	736.00	372.00	157.00	163.00	301.00	207.00	388.00	808.00	462.00	547.00	235.00	154.00	120.00	200.00	274.00	173.00	102.00	356.00	128.00	637.00
RAD51C	NM_058216.2	Endogenous	Hs		405.00	304.00	136.00	239.00	405.00	231.00	287.00	214.00	306.00	210.00	252.00	425.00	240.00	257.00	278.00	395.00	160.00	163.00	181.00	280.00	151.00	263.00	360.00	508.00
RASAL1	NM_001193520.1	Endogenous	Hs		205.00	26.00	39.00	410.00	69.00	40.00	65.00	20.00	103.00	1527.00	152.00	97.00	90.00	127.00	247.00	57.00	885.00	462.00	541.00	723.00	488.00	207.00	51.00	228.00
RASGRF1	NM_001145648.1	Endogenous	Hs		20.00	151.00	6.00	34.00	22.00	26.00	63.00	34.00	28.00	23.00	38.00	52.00	47.00	34.00	27.00	17.00	16.00	26.00	25.00	62.00	53.00	43.00	48.00	24.00
RB1	NM_000321.2	Endogenous	Hs		1573.00	2134.00	142.00	1500.00	3593.00	2513.00	1381.00	2641.00	1216.00	1174.00	1966.00	2407.00	591.00	2493.00	1469.00	968.00	1397.00	2090.00	2492.00	1952.00	797.00	2179.00	604.00	1739.00
RBL2	NM_001323611.1	Endogenous	Hs		4841.00	3305.00	185.00	3047.00	3230.00	2433.00	2925.00	1537.00	3625.00	1874.00	1736.00	2182.00	1802.00	2615.00	4367.00	1132.00	2276.00	1929.00	2205.00	3353.00	1409.00	2289.00	1187.00	2669.00
RELA	NM_021975.3	Endogenous	Hs		2195.00	1029.00	1300.00	1728.00	2014.00	1497.00	1293.00	1469.00	1929.00	1983.00	1331.00	1647.00	1554.00	2115.00	2167.00	2426.00	1138.00	1335.00	1155.00	1372.00	2031.00	1615.00	2157.00	1676.00
RELB	NM_006509.3	Endogenous	Hs		949.00	980.00	62.00	407.00	1328.00	1039.00	808.00	546.00	1079.00	464.00	701.00	926.00	600.00	1027.00	1346.00	447.00	266.00	258.00	173.00	260.00	317.00	853.00	621.00	953.00
RELN	NM_005045.3	Endogenous	Hs		99.00	500.00	9.00	141.00	29.00	23.00	54.00	92.00	28.00	12.00	34.00	33.00	32.00	11.00	44.00	27.00	8.00	23.00	68.00	163.00	40.00	9.00	11.00	17.00
REN	NM_000537.3	Endogenous	Hs		9.00	6.00	9.00	12.00	14.00	13.00	11.00	10.00	16.00	6.00	5.00	9.00	8.00	29.00	12.00	12.00	13.00	16.00	5.00	16.00	11.00	18.00	11.00	13.00
RICTOR	NM_001285439.1	Endogenous	Hs		1924.00	1389.00	106.00	1403.00	2243.00	1728.00	1214.00	844.00	2440.00	1474.00	1387.00	1212.00	1125.00	1285.00	1582.00	449.00	845.00	923.00	926.00	1664.00	1489.00	844.00	756.00	1711.00
RIPK1	NM_003804.3	Endogenous	Hs		546.00	339.00	58.00	354.00	286.00	201.00	352.00	216.00	271.00	650.00	448.00	340.00	345.00	332.00	423.00	181.00	342.00	368.00	292.00	283.00	158.00	214.00	218.00	405.00
RIPK2	NM_003821.5	Endogenous	Hs		480.00	373.00	35.00	348.00	574.00	674.00	471.00	406.00	766.00	207.00	518.00	793.00	821.00	438.00	707.00	301.00	193.00	422.00	331.00	442.00	251.00	535.00	319.00	445.00
RIPK3	NM_006871.3	Endogenous	Hs		529.00	284.00	32.00	249.00	140.00	165.00	237.00	157.00	117.00	517.00	125.00	117.00	85.00	298.00	73.00	109.00	240.00	197.00	232.00	328.00	227.00	120.00	122.00	170.00
RNLS	NM_001031709.2	Endogenous	Hs		840.00	153.00	24.00	257.00	139.00	126.00	194.00	172.00	140.00	189.00	170.00	197.00	118.00	267.00	96.00	113.00	310.00	252.00	198.00	229.00	99.00	130.00	169.00	168.00
ROBO4	NM_019055.5	Endogenous	Hs		279.00	654.00	19.00	194.00	177.00	239.00	150.00	123.00	138.00	115.00	268.00	223.00	130.00	214.00	184.00	167.00	65.00	73.00	112.00	202.00	158.00	248.00	154.00	174.00
ROCK1	NM_005406.2	Endogenous	Hs		1219.00	1190.00	157.00	945.00	811.00	1268.00	1870.00	623.00	1283.00	665.00	731.00	891.00	1114.00	703.00	1097.00	629.00	479.00	601.00	566.00	1253.00	405.00	793.00	407.00	847.00
ROR2	NM_001318204.1	Endogenous	Hs		855.00	688.00	288.00	485.00	569.00	1055.00	1923.00	589.00	1346.00	558.00	340.00	375.00	209.00	481.00	174.00	1310.00	132.00	66.00	160.00	777.00	665.00	614.00	896.00	422.00
RORC	NM_001001523.1	Endogenous	Hs		448.00	44.00	25.00	325.00	15.00	24.00	40.00	9.00	13.00	78.00	34.00	19.00	32.00	40.00	23.00	26.00	172.00	152.00	75.00	326.00	43.00	32.00	9.00	37.00
RPL23	NM_000978.3	Endogenous	Hs		55846.00	39527.00	11447.00	65258.00	91495.00	43424.00	43040.00	17704.00	45692.00	23121.00	24793.00	35101.00	39515.00	31737.00	259313.00	45137.00	36444.00	48017.00	52134.00	81988.00	22377.00	33781.00	33576.00	48635.00
RPL7A	NM_000972.2	Endogenous	Hs		59981.00	30328.00	4775.00	55272.00	76522.00	35621.00	30454.00	26212.00	37706.00	32163.00	30978.00	27145.00	44621.00	21758.00	36860.00	17865.00	44033.00	58814.00	54769.00	79283.00	14318.00	33306.00	22857.00	47945.00
RPS6KB1	NM_001272042.1	Endogenous	Hs		1156.00	483.00	127.00	824.00	888.00	677.00	643.00	337.00	711.00	676.00	657.00	721.00	928.00	526.00	604.00	300.00	563.00	619.00	574.00	874.00	460.00	573.00	420.00	757.00
RPTOR	NM_001163034.1	Endogenous	Hs		586.00	535.00	115.00	442.00	813.00	551.00	625.00	707.00	500.00	752.00	561.00	896.00	510.00	448.00	472.00	678.00	304.00	313.00	219.00	297.00	343.00	415.00	788.00	873.00
RRM2	NM_001034.1	Endogenous	Hs		897.00	1406.00	241.00	1003.00	6699.00	2097.00	688.00	2112.00	2907.00	2926.00	3082.00	4145.00	2667.00	3099.00	2706.00	3649.00	1058.00	1636.00	4491.00	1074.00	432.00	2658.00	3728.00	5859.00
RSAD2	NM_080657.4	Endogenous	Hs		278.00	2514.00	61.00	128.00	1187.00	926.00	809.00	6720.00	1153.00	12906.00	601.00	2407.00	183.00	1374.00	706.00	1042.00	124.00	74.00	149.00	431.00	4282.00	561.00	978.00	1394.00
RUNX3	NM_001031680.2	Endogenous	Hs		167.00	691.00	44.00	371.00	421.00	309.00	369.00	198.00	680.00	226.00	455.00	625.00	514.00	358.00	550.00	190.00	194.00	96.00	106.00	270.00	188.00	547.00	386.00	508.00
S100A12	NM_005621.1	Endogenous	Hs		143.00	236.00	269.00	2098.00	1249.00	722.00	799.00	89.00	2873.00	5843.00	969.00	1239.00	934.00	16896.00	438.00	1107.00	2529.00	1463.00	3129.00	2609.00	5201.00	608.00	238.00	1517.00
S100A8	NM_002964.4	Endogenous	Hs		563.00	2010.00	72935.00	363470.00	45493.00	10787.00	29337.00	3562.00	33401.00	274705.00	105600.00	44158.00	81921.00	149976.00	95561.00	80813.00	315102.00	473958.00	394235.00	422878.00	95480.00	44195.00	11311.00	144569.00
S100A9	NM_002965.3	Endogenous	Hs		688.00	3446.00	54765.00	259498.00	45685.00	13644.00	24129.00	7339.00	26902.00	147174.00	74614.00	42564.00	46739.00	131480.00	90893.00	87135.00	194510.00	319478.00	294170.00	275064.00	52703.00	30592.00	6546.00	125918.00
SAMD9	NM_017654.3	Endogenous	Hs		555.00	2362.00	584.00	4164.00	2741.00	1371.00	2726.00	3486.00	22757.00	12996.00	4369.00	4015.00	1252.00	9570.00	1273.00	1229.00	3654.00	5657.00	6593.00	5473.00	7720.00	3917.00	975.00	4870.00
SAMSN1	NM_001256370.1	Endogenous	Hs		366.00	1248.00	45.00	420.00	490.00	845.00	745.00	1360.00	706.00	166.00	448.00	333.00	345.00	270.00	850.00	245.00	163.00	140.00	223.00	337.00	161.00	353.00	55.00	332.00
SBNO2	NM_001100122.1	Endogenous	Hs		929.00	1170.00	421.00	1299.00	1468.00	1238.00	1335.00	1555.00	1229.00	2648.00	1823.00	2134.00	983.00	2803.00	2313.00	1076.00	2073.00	864.00	998.00	1162.00	1659.00	1505.00	1204.00	1670.00
SELE	NM_000450.2	Endogenous	Hs		143.00	37.00	24.00	179.00	165.00	628.00	259.00	183.00	158.00	66.00	293.00	144.00	402.00	114.00	456.00	208.00	37.00	69.00	79.00	373.00	84.00	684.00	18.00	251.00
SELL	NM_000655.4	Endogenous	Hs		75.00	1813.00	21.00	289.00	70.00	183.00	268.00	182.00	124.00	55.00	193.00	82.00	178.00	113.00	339.00	64.00	19.00	69.00	53.00	354.00	120.00	184.00	55.00	166.00
SELP	NM_003005.3	Endogenous	Hs		130.00	447.00	19.00	161.00	75.00	121.00	142.00	129.00	74.00	31.00	118.00	44.00	184.00	72.00	210.00	79.00	38.00	62.00	253.00	368.00	140.00	169.00	11.00	86.00
SERPINA1	NM_001127702.1	Endogenous	Hs		2545.00	1661.00	19.00	149.00	369.00	1556.00	612.00	570.00	608.00	146.00	431.00	226.00	133.00	238.00	557.00	207.00	88.00	59.00	106.00	3266.00	116.00	313.00	48.00	210.00
SERPINB5	NM_002639.4	Endogenous	Hs		169.00	27.00	1537.00	5154.00	12622.00	15949.00	5016.00	6204.00	11386.00	11578.00	5309.00	10172.00	5112.00	7830.00	8425.00	12971.00	6543.00	21662.00	9652.00	7772.00	4538.00	5787.00	7180.00	7194.00
SERPINH1	NM_001207014.1	Endogenous	Hs		732.00	2492.00	10.00	265.00	2834.00	4496.00	2674.00	1856.00	2938.00	1427.00	1751.00	2240.00	1744.00	2469.00	2039.00	777.00	157.00	246.00	380.00	440.00	314.00	1181.00	1725.00	863.00
SFRP1	NM_003012.3	Endogenous	Hs		490.00	458.00	61.00	737.00	249.00	1449.00	327.00	1090.00	62.00	1542.00	70.00	39.00	121.00	363.00	584.00	29.00	148.00	197.00	300.00	585.00	125.00	169.00	481.00	76.00
SFRP4	NM_003014.2	Endogenous	Hs		46.00	806.00	42.00	173.00	1193.00	6048.00	6792.00	6990.00	5141.00	15.00	503.00	96.00	12.00	330.00	145.00	3763.00	14.00	11.00	13.00	71.00	33.00	259.00	378.00	76.00
SFXN1	NM_001322977.1	Endogenous	Hs		1073.00	812.00	45.00	945.00	3236.00	1238.00	1051.00	1895.00	1941.00	701.00	1212.00	1107.00	707.00	1268.00	2468.00	494.00	770.00	1080.00	1097.00	1063.00	412.00	2621.00	622.00	3746.00
SGK1	NM_005627.3	Endogenous	Hs		19829.00	2245.00	2250.00	4705.00	7331.00	6167.00	6594.00	4639.00	5323.00	2956.00	4108.00	6077.00	6316.00	5409.00	20700.00	7446.00	6664.00	2278.00	3459.00	4114.00	5480.00	13182.00	3851.00	7928.00
SH2D1A	NM_001114937.2	Endogenous	Hs		110.00	836.00	37.00	222.00	47.00	84.00	370.00	226.00	200.00	25.00	66.00	42.00	55.00	32.00	55.00	91.00	42.00	26.00	98.00	127.00	87.00	52.00	25.00	35.00
SHC2	NM_012435.2	Endogenous	Hs		421.00	239.00	33.00	197.00	105.00	113.00	172.00	192.00	223.00	121.00	166.00	66.00	55.00	144.00	172.00	111.00	143.00	40.00	79.00	177.00	136.00	143.00	113.00	104.00
SIGLEC1	NM_023068.3	Endogenous	Hs		193.00	3769.00	103.00	341.00	688.00	821.00	531.00	1700.00	255.00	275.00	174.00	314.00	113.00	237.00	252.00	569.00	83.00	42.00	82.00	174.00	127.00	132.00	139.00	283.00
SIGLEC5	NM_003830.3	Endogenous	Hs		36.00	114.00	22.00	45.00	38.00	39.00	37.00	33.00	32.00	32.00	64.00	48.00	33.00	40.00	73.00	38.00	8.00	18.00	11.00	30.00	39.00	42.00	39.00	54.00
SIGLEC8	NM_014442.2	Endogenous	Hs		15.00	49.00	8.00	22.00	13.00	13.00	26.00	22.00	14.00	14.00	13.00	20.00	15.00	16.00	13.00	17.00	27.00	21.00	21.00	30.00	14.00	5.00	11.00	12.00
SIRPA	NM_001040023.1	Endogenous	Hs		519.00	888.00	28.00	468.00	1068.00	2359.00	761.00	1502.00	810.00	367.00	549.00	1490.00	361.00	677.00	1339.00	537.00	263.00	447.00	450.00	760.00	294.00	397.00	325.00	721.00
SIRPB2	NM_001134836.1	Endogenous	Hs		39.00	539.00	14.00	133.00	68.00	133.00	204.00	238.00	142.00	103.00	183.00	83.00	37.00	92.00	140.00	91.00	34.00	50.00	49.00	101.00	125.00	85.00	30.00	66.00
SLAMF7	NM_021181.3	Endogenous	Hs		83.00	712.00	39.00	245.00	58.00	287.00	361.00	369.00	407.00	153.00	229.00	171.00	532.00	145.00	145.00	235.00	95.00	137.00	112.00	140.00	414.00	202.00	54.00	109.00
SLC11A1	NM_000578.3	Endogenous	Hs		116.00	375.00	112.00	122.00	737.00	667.00	413.00	1897.00	431.00	403.00	627.00	452.00	199.00	362.00	593.00	615.00	21.00	24.00	22.00	37.00	73.00	349.00	198.00	244.00
SLC16A1	NM_003051.3	Endogenous	Hs		1514.00	475.00	68.00	690.00	2099.00	4006.00	760.00	2875.00	1475.00	1160.00	1254.00	3935.00	2018.00	3979.00	2833.00	2744.00	653.00	819.00	1361.00	706.00	1200.00	1923.00	1870.00	2483.00
SLC1A5	NM_001145144.1	Endogenous	Hs		3004.00	1421.00	214.00	2631.00	6594.00	4229.00	2732.00	3477.00	5686.00	2063.00	3636.00	8145.00	3215.00	2710.00	5920.00	1992.00	2776.00	3357.00	3176.00	2466.00	921.00	3122.00	3390.00	7237.00
SLC2A1	NM_006516.2	Endogenous	Hs		144.00	116.00	144.00	261.00	633.00	534.00	334.00	1208.00	607.00	996.00	630.00	870.00	425.00	1106.00	502.00	687.00	282.00	426.00	270.00	193.00	531.00	437.00	1119.00	833.00
SLC7A5	NM_003486.6	Endogenous	Hs		1383.00	402.00	170.00	1355.00	10837.00	5227.00	572.00	21583.00	1559.00	3657.00	2209.00	8435.00	2246.00	15699.00	1807.00	4144.00	1385.00	3235.00	2860.00	2074.00	1099.00	2336.00	3410.00	7773.00
SMAD5	NM_005903.5	Endogenous	Hs		1831.00	831.00	20.00	1309.00	2482.00	1104.00	1701.00	746.00	1206.00	1041.00	1191.00	1066.00	925.00	1197.00	711.00	225.00	1006.00	1465.00	1300.00	1915.00	463.00	1810.00	599.00	1560.00
SMAP1	NM_001044305.2	Endogenous	Hs		3010.00	1130.00	640.00	2104.00	1414.00	1051.00	1601.00	1114.00	2348.00	1710.00	1085.00	1178.00	1162.00	1662.00	1855.00	1566.00	1586.00	3305.00	2135.00	2382.00	759.00	1483.00	1012.00	1521.00
SNAI1	NM_005985.3	Endogenous	Hs		187.00	175.00	89.00	126.00	229.00	403.00	162.00	676.00	264.00	215.00	313.00	289.00	106.00	198.00	301.00	142.00	48.00	47.00	27.00	71.00	119.00	197.00	231.00	162.00
SNCA	NM_001146055.1	Endogenous	Hs		118.00	231.00	47.00	286.00	100.00	607.00	468.00	400.00	845.00	144.00	442.00	101.00	233.00	133.00	126.00	76.00	95.00	314.00	360.00	735.00	262.00	790.00	332.00	325.00
SOCS1	NM_003745.1	Endogenous	Hs		606.00	1335.00	28.00	169.00	379.00	679.00	330.00	691.00	256.00	309.00	558.00	1129.00	289.00	656.00	1844.00	194.00	74.00	50.00	116.00	215.00	329.00	595.00	136.00	441.00
SOX10	NM_006941.3	Endogenous	Hs		150.00	42.00	83.00	194.00	33.00	55.00	208.00	226.00	70.00	18.00	36.00	32.00	24.00	29.00	20.00	37.00	33.00	42.00	96.00	358.00	68.00	23.00	25.00	19.00
SOX11	NM_003108.3	Endogenous	Hs		29.00	20.00	12.00	14.00	48.00	64.00	46.00	34.00	105.00	10.00	31.00	37.00	22.00	104.00	40.00	33.00	14.00	3.00	11.00	17.00	16.00	129.00	272.00	33.00
SOX2	NM_003106.2	Endogenous	Hs		752.00	16.00	473.00	1753.00	4469.00	252.00	1839.00	231.00	2602.00	1147.00	2231.00	432.00	1042.00	401.00	37.00	188.00	1967.00	1654.00	1011.00	1034.00	1961.00	7803.00	902.00	4174.00
SPIB	NM_003121.3	Endogenous	Hs		26.00	1159.00	19.00	206.00	22.00	65.00	315.00	40.00	47.00	41.00	44.00	25.00	107.00	42.00	28.00	46.00	18.00	83.00	28.00	115.00	119.00	41.00	28.00	31.00
SPP1	NM_000582.2	Endogenous	Hs		103.00	1029.00	27.00	51.00	30636.00	22641.00	6886.00	20509.00	17332.00	949.00	2765.00	7963.00	3182.00	2629.00	9577.00	7228.00	25.00	13.00	72.00	140.00	372.00	3755.00	3041.00	12883.00
SPRY4	NM_030964.3	Endogenous	Hs		1126.00	355.00	51.00	156.00	902.00	683.00	259.00	568.00	1091.00	373.00	653.00	759.00	357.00	771.00	384.00	483.00	97.00	148.00	130.00	238.00	267.00	787.00	642.00	349.00
SREBF1	NM_001005291.1	Endogenous	Hs		3200.00	1176.00	275.00	1790.00	5425.00	1884.00	1964.00	2962.00	3296.00	3868.00	4434.00	5878.00	1649.00	5580.00	6057.00	2483.00	2910.00	2125.00	3298.00	2517.00	771.00	5592.00	1621.00	8204.00
SRP54	NM_001146282.1	Endogenous	Hs		1362.00	733.00	56.00	737.00	1425.00	1125.00	881.00	753.00	2087.00	637.00	656.00	1830.00	931.00	952.00	860.00	408.00	606.00	828.00	864.00	907.00	267.00	2395.00	433.00	1028.00
STAT1	NM_007315.3	Endogenous	Hs		1602.00	5281.00	239.00	1360.00	4052.00	3066.00	3630.00	6085.00	4072.00	8858.00	4599.00	8187.00	1891.00	4267.00	2601.00	3010.00	1393.00	1264.00	2529.00	2146.00	6431.00	2404.00	2023.00	5558.00
STAT2	NM_005419.2	Endogenous	Hs		2409.00	7782.00	289.00	2445.00	3113.00	3636.00	6317.00	8675.00	5925.00	8337.00	4896.00	6328.00	2438.00	4971.00	5283.00	3932.00	1886.00	1719.00	2257.00	2841.00	5290.00	2765.00	2922.00	4406.00
STAT3	NM_003150.3	Endogenous	Hs		4422.00	3309.00	195.00	5138.00	4978.00	6218.00	4315.00	2825.00	4377.00	5538.00	4280.00	4708.00	3695.00	5009.00	5440.00	1105.00	6563.00	4059.00	5179.00	6695.00	3741.00	5360.00	1174.00	4707.00
STAT4	NM_001243835.1	Endogenous	Hs		198.00	767.00	25.00	243.00	118.00	162.00	380.00	492.00	356.00	149.00	301.00	151.00	104.00	191.00	253.00	78.00	76.00	31.00	95.00	237.00	160.00	129.00	63.00	140.00
STC1	NM_003155.2	Endogenous	Hs		740.00	58.00	29.00	114.00	511.00	422.00	138.00	619.00	354.00	154.00	194.00	912.00	616.00	651.00	283.00	104.00	62.00	19.00	13.00	16.00	163.00	288.00	575.00	136.00
SYK	NM_003177.5	Endogenous	Hs		1037.00	1944.00	207.00	978.00	2206.00	953.00	1331.00	956.00	794.00	1161.00	1257.00	757.00	1147.00	737.00	662.00	544.00	1050.00	1408.00	1103.00	983.00	611.00	1538.00	324.00	1494.00
TAF3	NM_031923.3	Endogenous	Hs		149.00	122.00	13.00	96.00	124.00	112.00	93.00	82.00	114.00	80.00	96.00	123.00	78.00	132.00	71.00	59.00	62.00	86.00	53.00	126.00	35.00	101.00	90.00	109.00
TAP1	NM_000593.5	Endogenous	Hs		1085.00	2945.00	234.00	1377.00	1805.00	1660.00	2725.00	4310.00	2524.00	4466.00	5541.00	7775.00	1529.00	2978.00	5612.00	1612.00	1488.00	1042.00	1723.00	1159.00	2498.00	2702.00	1794.00	3001.00
TAP2	NM_018833.2	Endogenous	Hs		948.00	2782.00	639.00	1501.00	2488.00	1279.00	2590.00	3613.00	2060.00	2630.00	3175.00	4156.00	1598.00	1907.00	3298.00	3804.00	1335.00	1697.00	1743.00	1165.00	1558.00	1657.00	1973.00	2509.00
TAPBP	NM_003190.4	Endogenous	Hs		3891.00	6088.00	805.00	2900.00	3936.00	3317.00	5275.00	4985.00	4369.00	3902.00	7855.00	5642.00	3226.00	3308.00	6135.00	5308.00	3420.00	2559.00	3650.00	2693.00	3096.00	4166.00	2512.00	7935.00
TAPBPL	NM_018009.4	Endogenous	Hs		875.00	894.00	147.00	642.00	857.00	1019.00	848.00	952.00	888.00	429.00	1136.00	392.00	356.00	760.00	1095.00	603.00	484.00	349.00	508.00	591.00	471.00	560.00	263.00	554.00
TBX21	NM_013351.1	Endogenous	Hs		35.00	119.00	19.00	40.00	32.00	25.00	35.00	53.00	36.00	39.00	40.00	38.00	25.00	39.00	46.00	53.00	12.00	23.00	29.00	37.00	28.00	30.00	33.00	21.00
TBXAS1	NM_001061.4	Endogenous	Hs		502.00	1583.00	96.00	444.00	347.00	631.00	911.00	738.00	451.00	181.00	619.00	335.00	239.00	219.00	486.00	411.00	261.00	129.00	199.00	383.00	187.00	355.00	78.00	215.00
TCF3	NM_003200.3	Endogenous	Hs		1362.00	1550.00	93.00	934.00	2917.00	1488.00	1561.00	1513.00	1908.00	840.00	1096.00	2792.00	1972.00	1537.00	2055.00	1139.00	635.00	903.00	840.00	985.00	618.00	2226.00	2557.00	2301.00
TCL1A	NM_001098725.1	Endogenous	Hs		12.00	2365.00	10.00	86.00	14.00	44.00	361.00	37.00	29.00	18.00	23.00	21.00	18.00	29.00	19.00	33.00	8.00	15.00	27.00	41.00	65.00	21.00	12.00	21.00
TDO2	NM_005651.3	Endogenous	Hs		38.00	539.00	14.00	50.00	202.00	996.00	559.00	193.00	1228.00	166.00	305.00	453.00	185.00	637.00	465.00	879.00	41.00	71.00	83.00	508.00	255.00	296.00	461.00	417.00
TGFB1	NM_000660.4	Endogenous	Hs		1890.00	7661.00	4267.00	3140.00	7511.00	6421.00	8331.00	7357.00	13256.00	6997.00	6740.00	15548.00	1893.00	7929.00	4494.00	25333.00	1522.00	1865.00	2471.00	3438.00	12629.00	5058.00	12143.00	4183.00
TGFB2	NM_001135599.3	Endogenous	Hs		250.00	96.00	22.00	219.00	199.00	583.00	442.00	118.00	706.00	76.00	215.00	407.00	322.00	321.00	593.00	137.00	51.00	51.00	81.00	174.00	84.00	189.00	236.00	176.00
TGFB3	NM_001329938.1	Endogenous	Hs		1471.00	1719.00	900.00	856.00	1076.00	795.00	3989.00	1765.00	2150.00	357.00	1241.00	1052.00	434.00	863.00	755.00	4494.00	253.00	156.00	184.00	563.00	672.00	491.00	2305.00	436.00
TGFBR1	NM_001130916.2	Endogenous	Hs		3737.00	1477.00	94.00	1632.00	4244.00	4523.00	3094.00	2983.00	2828.00	1919.00	2011.00	5170.00	2385.00	1538.00	2243.00	1044.00	1365.00	1633.00	1768.00	2765.00	1787.00	2989.00	1033.00	1945.00
TGFBR2	NM_001024847.2	Endogenous	Hs		2865.00	3762.00	34.00	1347.00	656.00	1731.00	914.00	1516.00	1767.00	508.00	546.00	1163.00	614.00	759.00	697.00	306.00	414.00	384.00	526.00	1819.00	433.00	498.00	411.00	223.00
THBD	NM_000361.2	Endogenous	Hs		972.00	727.00	882.00	944.00	1153.00	1289.00	2839.00	2641.00	362.00	2055.00	1686.00	2267.00	905.00	617.00	1335.00	1453.00	866.00	1149.00	635.00	420.00	618.00	1319.00	1309.00	2239.00
THBS1	NM_003246.2	Endogenous	Hs		15224.00	7454.00	685.00	4667.00	22732.00	37810.00	10528.00	16545.00	21414.00	2284.00	10184.00	10027.00	8498.00	7892.00	10089.00	6787.00	440.00	730.00	881.00	4361.00	2854.00	6579.00	5320.00	3535.00
THY1	NM_006288.3	Endogenous	Hs		303.00	3926.00	66.00	662.00	2868.00	3806.00	4609.00	2676.00	7880.00	350.00	2024.00	1906.00	714.00	3104.00	1736.00	4040.00	104.00	172.00	471.00	808.00	307.00	2502.00	2740.00	785.00
TICAM1	NM_182919.3	Endogenous	Hs		642.00	210.00	168.00	772.00	629.00	332.00	302.00	204.00	411.00	726.00	281.00	485.00	531.00	573.00	687.00	220.00	485.00	681.00	603.00	524.00	592.00	506.00	286.00	745.00
TIE1	NM_005424.4	Endogenous	Hs		391.00	1532.00	145.00	417.00	258.00	304.00	283.00	357.00	287.00	123.00	310.00	258.00	161.00	273.00	232.00	701.00	64.00	89.00	184.00	375.00	282.00	315.00	190.00	172.00
TIGIT	NM_173799.2	Endogenous	Hs		69.00	814.00	36.00	316.00	65.00	196.00	568.00	203.00	437.00	78.00	162.00	106.00	111.00	91.00	265.00	152.00	61.00	101.00	127.00	203.00	164.00	121.00	23.00	100.00
TLR1	NM_003263.3	Endogenous	Hs		96.00	453.00	7.00	189.00	205.00	353.00	201.00	181.00	129.00	85.00	170.00	129.00	145.00	92.00	464.00	51.00	87.00	74.00	74.00	221.00	107.00	193.00	31.00	406.00
TLR2	NM_001318787.1	Endogenous	Hs		568.00	1946.00	104.00	314.00	1414.00	1726.00	2014.00	2847.00	1355.00	637.00	967.00	958.00	418.00	421.00	1711.00	492.00	259.00	108.00	183.00	256.00	664.00	737.00	575.00	1734.00
TLR3	NM_003265.2	Endogenous	Hs		454.00	366.00	29.00	511.00	115.00	264.00	253.00	1099.00	120.00	733.00	485.00	91.00	60.00	254.00	2048.00	61.00	594.00	494.00	528.00	699.00	377.00	121.00	167.00	442.00
TLR4	NR_024168.1	Endogenous	Hs		452.00	2499.00	202.00	715.00	516.00	790.00	1103.00	1151.00	855.00	244.00	688.00	295.00	270.00	304.00	599.00	614.00	162.00	96.00	150.00	435.00	355.00	399.00	207.00	260.00
TLR5	NM_003268.5	Endogenous	Hs		158.00	383.00	18.00	310.00	182.00	118.00	319.00	103.00	269.00	164.00	243.00	98.00	163.00	90.00	637.00	30.00	345.00	463.00	251.00	448.00	144.00	440.00	158.00	373.00
TLR7	NM_016562.3	Endogenous	Hs		40.00	336.00	7.00	62.00	60.00	92.00	196.00	86.00	56.00	28.00	35.00	36.00	53.00	23.00	32.00	69.00	39.00	31.00	55.00	67.00	42.00	26.00	27.00	32.00
TLR8	NM_138636.4	Endogenous	Hs		65.00	610.00	467.00	2034.00	111.00	298.00	788.00	258.00	737.00	1722.00	596.00	531.00	2612.00	499.00	470.00	343.00	1752.00	3812.00	3286.00	3985.00	734.00	308.00	232.00	768.00
TLR9	NM_017442.2	Endogenous	Hs		40.00	271.00	13.00	77.00	28.00	53.00	90.00	38.00	48.00	35.00	54.00	46.00	120.00	43.00	39.00	46.00	20.00	43.00	30.00	50.00	31.00	65.00	30.00	31.00
TMEM140	NM_018295.3	Endogenous	Hs		289.00	1036.00	121.00	380.00	280.00	310.00	457.00	1457.00	572.00	308.00	340.00	398.00	150.00	189.00	235.00	411.00	96.00	54.00	100.00	238.00	350.00	189.00	152.00	251.00
TMEM173	NM_198282.1	Endogenous	Hs		788.00	2700.00	244.00	1681.00	1042.00	2071.00	2577.00	1756.00	1961.00	2860.00	2533.00	1746.00	1027.00	1865.00	1255.00	1483.00	1756.00	921.00	1897.00	1566.00	1559.00	1392.00	1006.00	1113.00
TNF	NM_000594.3	Endogenous	Hs		56.00	291.00	65.00	311.00	40.00	130.00	163.00	26.00	100.00	340.00	318.00	376.00	184.00	357.00	384.00	139.00	134.00	96.00	88.00	201.00	228.00	309.00	117.00	194.00
TNFAIP3	NM_001270508.1	Endogenous	Hs		537.00	799.00	27.00	297.00	565.00	1300.00	959.00	1204.00	987.00	214.00	725.00	644.00	746.00	1058.00	1053.00	397.00	123.00	156.00	125.00	249.00	555.00	882.00	416.00	743.00
TNFAIP6	NM_007115.3	Endogenous	Hs		248.00	251.00	30.00	125.00	888.00	1763.00	1169.00	1086.00	1764.00	142.00	808.00	1055.00	218.00	1067.00	712.00	834.00	23.00	24.00	29.00	80.00	114.00	386.00	534.00	308.00
TNFRSF10B	NM_003842.3	Endogenous	Hs		848.00	827.00	147.00	515.00	1525.00	1717.00	1102.00	1979.00	782.00	594.00	910.00	1238.00	649.00	1562.00	938.00	929.00	336.00	399.00	431.00	448.00	522.00	820.00	1174.00	1453.00
TNFRSF10C	NM_003841.3	Endogenous	Hs		145.00	177.00	33.00	109.00	37.00	101.00	71.00	52.00	40.00	124.00	163.00	115.00	110.00	68.00	443.00	45.00	24.00	30.00	30.00	68.00	71.00	286.00	23.00	188.00
TNFRSF10D	NM_003840.4	Endogenous	Hs		185.00	122.00	99.00	192.00	104.00	288.00	149.00	163.00	98.00	114.00	191.00	243.00	270.00	249.00	129.00	278.00	106.00	106.00	114.00	144.00	125.00	308.00	356.00	206.00
TNFRSF11A	NM_001270949.1	Endogenous	Hs		269.00	586.00	84.00	385.00	128.00	401.00	210.00	242.00	112.00	480.00	147.00	132.00	104.00	121.00	273.00	148.00	297.00	274.00	195.00	380.00	112.00	164.00	316.00	200.00
TNFRSF11B	NM_002546.3	Endogenous	Hs		35.00	261.00	22.00	48.00	65.00	209.00	69.00	76.00	173.00	98.00	109.00	78.00	43.00	123.00	307.00	122.00	10.00	15.00	27.00	58.00	61.00	138.00	171.00	71.00
TNFRSF14	NM_003820.3	Endogenous	Hs		2748.00	2601.00	191.00	1376.00	561.00	713.00	1448.00	1425.00	1095.00	934.00	1735.00	531.00	386.00	713.00	1750.00	736.00	792.00	630.00	480.00	885.00	673.00	533.00	814.00	745.00
TNFRSF17	NM_001192.2	Endogenous	Hs		56.00	586.00	22.00	132.00	25.00	198.00	198.00	91.00	188.00	18.00	54.00	142.00	722.00	72.00	70.00	53.00	19.00	56.00	77.00	96.00	19.00	92.00	13.00	47.00
TNFRSF18	NM_148901.1	Endogenous	Hs		27.00	79.00	92.00	94.00	360.00	59.00	111.00	59.00	302.00	134.00	147.00	332.00	97.00	184.00	102.00	507.00	105.00	30.00	58.00	47.00	121.00	256.00	565.00	511.00
TNFRSF1A	NM_001065.2	Endogenous	Hs		3472.00	2835.00	514.00	2986.00	4991.00	3999.00	3160.00	4653.00	5666.00	3885.00	3129.00	3034.00	2147.00	3917.00	4393.00	3372.00	2465.00	2525.00	2457.00	2774.00	2390.00	3288.00	2741.00	3546.00
TNFRSF1B	NM_001066.2	Endogenous	Hs		519.00	1871.00	237.00	687.00	397.00	818.00	1210.00	1470.00	674.00	481.00	1132.00	552.00	322.00	428.00	1005.00	670.00	242.00	161.00	275.00	529.00	264.00	696.00	216.00	389.00
TNFRSF25	NM_148970.1	Endogenous	Hs		158.00	702.00	362.00	718.00	499.00	369.00	664.00	528.00	925.00	1136.00	827.00	748.00	439.00	1125.00	707.00	1145.00	546.00	855.00	507.00	580.00	1041.00	754.00	757.00	971.00
TNFRSF4	NM_003327.3	Endogenous	Hs		31.00	56.00	8.00	19.00	22.00	34.00	52.00	41.00	34.00	27.00	27.00	30.00	19.00	17.00	33.00	30.00	14.00	13.00	12.00	26.00	14.00	39.00	23.00	20.00
TNFRSF8	NM_001243.3	Endogenous	Hs		15.00	109.00	12.00	24.00	36.00	50.00	79.00	62.00	72.00	18.00	26.00	21.00	42.00	28.00	24.00	76.00	7.00	13.00	15.00	7.00	30.00	44.00	56.00	24.00
TNFRSF9	NM_001561.5	Endogenous	Hs		50.00	419.00	12.00	85.00	69.00	231.00	242.00	118.00	290.00	37.00	176.00	87.00	61.00	188.00	295.00	82.00	45.00	50.00	50.00	54.00	82.00	110.00	37.00	113.00
TNFSF10	NM_003810.3	Endogenous	Hs		1286.00	3608.00	330.00	4401.00	3353.00	3758.00	6580.00	10730.00	10268.00	12502.00	7820.00	11016.00	1926.00	3867.00	8544.00	5313.00	5457.00	3442.00	2543.00	5972.00	8512.00	5528.00	3694.00	7986.00
TNFSF12	NM_003809.2	Endogenous	Hs		1301.00	1526.00	329.00	1220.00	873.00	879.00	1169.00	1033.00	985.00	198.00	611.00	448.00	334.00	321.00	442.00	851.00	251.00	164.00	299.00	1350.00	250.00	403.00	295.00	317.00
TNFSF13	NM_003808.3	Endogenous	Hs		997.00	885.00	317.00	289.00	288.00	491.00	607.00	623.00	474.00	234.00	359.00	242.00	176.00	172.00	243.00	985.00	204.00	75.00	127.00	186.00	207.00	222.00	247.00	140.00
TNFSF13B	NM_001145645.2	Endogenous	Hs		132.00	511.00	14.00	203.00	77.00	173.00	180.00	230.00	149.00	117.00	171.00	90.00	85.00	100.00	274.00	58.00	104.00	110.00	87.00	193.00	90.00	105.00	72.00	73.00
TNFSF18	NM_005092.3	Endogenous	Hs		41.00	46.00	9.00	19.00	246.00	37.00	77.00	48.00	59.00	5.00	24.00	21.00	22.00	36.00	29.00	23.00	12.00	20.00	138.00	67.00	16.00	679.00	34.00	149.00
TNFSF4	NM_001297562.1	Endogenous	Hs		66.00	147.00	12.00	87.00	238.00	317.00	598.00	326.00	394.00	38.00	84.00	70.00	47.00	76.00	90.00	108.00	51.00	59.00	82.00	98.00	59.00	148.00	66.00	60.00
TNFSF8	NM_001244.3	Endogenous	Hs		79.00	754.00	24.00	139.00	68.00	102.00	107.00	98.00	85.00	13.00	57.00	17.00	57.00	27.00	56.00	54.00	32.00	33.00	34.00	91.00	38.00	39.00	30.00	28.00
TNFSF9	NM_003811.3	Endogenous	Hs		22.00	24.00	88.00	50.00	70.00	46.00	86.00	53.00	78.00	97.00	37.00	85.00	16.00	40.00	34.00	75.00	28.00	58.00	57.00	29.00	64.00	47.00	83.00	93.00
TNKS	NM_003747.2	Endogenous	Hs		1020.00	710.00	140.00	829.00	1009.00	714.00	668.00	538.00	867.00	439.00	456.00	558.00	612.00	821.00	687.00	604.00	509.00	626.00	647.00	904.00	383.00	815.00	353.00	699.00
TP53	NM_000546.2	Endogenous	Hs		1340.00	1293.00	84.00	1332.00	2976.00	1782.00	1313.00	1187.00	2514.00	597.00	1048.00	755.00	1090.00	2060.00	731.00	1063.00	1118.00	1788.00	2267.00	1441.00	567.00	2345.00	226.00	3644.00
TPI1	NM_000365.5	Endogenous	Hs		11418.00	5480.00	3127.00	10256.00	30047.00	15974.00	6731.00	22257.00	22098.00	11496.00	15059.00	13968.00	8133.00	21201.00	14148.00	18403.00	9661.00	15913.00	11258.00	7878.00	3451.00	12851.00	12920.00	18191.00
TPM1	NM_000366.5	Endogenous	Hs		7476.00	3702.00	7418.00	10477.00	6463.00	6057.00	12131.00	4061.00	8968.00	599.00	4549.00	3776.00	2325.00	2078.00	1792.00	7693.00	490.00	320.00	761.00	10277.00	1766.00	2402.00	2370.00	1834.00
TPSAB1/B2	NM_003294.3	Endogenous	Hs		4550.00	2648.00	397.00	4094.00	793.00	1829.00	3269.00	3018.00	2643.00	673.00	998.00	1683.00	1127.00	1461.00	1708.00	4288.00	1820.00	1233.00	3266.00	6879.00	451.00	1823.00	514.00	1772.00
TRAF1	NM_001190945.1	Endogenous	Hs		496.00	1307.00	168.00	625.00	298.00	415.00	1053.00	582.00	524.00	347.00	699.00	504.00	356.00	239.00	635.00	436.00	204.00	236.00	221.00	496.00	428.00	512.00	247.00	444.00
TRAT1	NM_016388.3	Endogenous	Hs		60.00	839.00	18.00	254.00	31.00	63.00	231.00	216.00	128.00	17.00	62.00	39.00	66.00	29.00	62.00	20.00	78.00	28.00	65.00	209.00	39.00	17.00	12.00	29.00
TREM1	NM_001242589.2	Endogenous	Hs		58.00	55.00	35.00	73.00	530.00	621.00	227.00	426.00	419.00	108.00	335.00	715.00	189.00	423.00	660.00	283.00	13.00	17.00	14.00	31.00	146.00	346.00	62.00	198.00
TREM2	NM_018965.3	Endogenous	Hs		85.00	286.00	18.00	57.00	719.00	869.00	716.00	713.00	456.00	497.00	224.00	392.00	117.00	1232.00	548.00	632.00	39.00	62.00	77.00	61.00	66.00	320.00	77.00	215.00
TRIM21	NM_003141.3	Endogenous	Hs		496.00	692.00	49.00	297.00	438.00	528.00	492.00	882.00	422.00	735.00	462.00	1217.00	196.00	372.00	521.00	274.00	326.00	278.00	328.00	388.00	652.00	247.00	189.00	499.00
TSLP	NM_033035.4	Endogenous	Hs		77.00	49.00	31.00	157.00	277.00	161.00	211.00	140.00	228.00	277.00	84.00	59.00	72.00	136.00	217.00	119.00	228.00	269.00	115.00	254.00	145.00	488.00	69.00	140.00
TTC30A	NM_152275.3	Endogenous	Hs		278.00	91.00	10.00	143.00	431.00	171.00	149.00	116.00	126.00	291.00	174.00	102.00	423.00	202.00	195.00	51.00	178.00	176.00	126.00	178.00	127.00	262.00	132.00	288.00
TWF1	NM_002822.4	Endogenous	Hs		4760.00	1705.00	2019.00	5771.00	3582.00	3957.00	3472.00	2351.00	4434.00	9208.00	4411.00	3964.00	3469.00	5156.00	5838.00	6929.00	6186.00	8971.00	6912.00	7253.00	5005.00	4051.00	2974.00	4716.00
TWIST1	NM_000474.3	Endogenous	Hs		15.00	135.00	96.00	129.00	184.00	124.00	545.00	371.00	510.00	60.00	267.00	167.00	58.00	255.00	138.00	463.00	15.00	23.00	44.00	168.00	202.00	85.00	676.00	77.00
TWIST2	NM_001271893.3	Endogenous	Hs		16.00	5.00	6.00	12.00	11.00	9.00	15.00	19.00	7.00	14.00	15.00	22.00	4.00	13.00	8.00	14.00	7.00	4.00	7.00	6.00	13.00	12.00	17.00	8.00
TYMP	NM_001113755.2	Endogenous	Hs		957.00	6424.00	417.00	2153.00	7080.00	6871.00	5270.00	23170.00	12072.00	23460.00	8740.00	14591.00	4554.00	15475.00	12600.00	9220.00	2265.00	2414.00	2512.00	1736.00	7892.00	4179.00	9490.00	15530.00
TYMS	NM_001071.1	Endogenous	Hs		339.00	685.00	223.00	547.00	1223.00	1419.00	492.00	827.00	1509.00	512.00	1040.00	1383.00	1312.00	1380.00	1035.00	1570.00	473.00	935.00	1543.00	486.00	219.00	1353.00	1593.00	2219.00
UBA7	NM_003335.2	Endogenous	Hs		1103.00	2134.00	467.00	1168.00	277.00	363.00	1066.00	1098.00	714.00	808.00	714.00	420.00	242.00	403.00	569.00	1126.00	696.00	333.00	437.00	781.00	956.00	291.00	421.00	571.00
UBE2C	NM_007019.2	Endogenous	Hs		390.00	354.00	19.00	374.00	3841.00	2683.00	424.00	695.00	1980.00	628.00	916.00	3356.00	1533.00	1647.00	1503.00	1160.00	387.00	402.00	1124.00	511.00	206.00	1644.00	1546.00	2183.00
UBE2T	NM_014176.1	Endogenous	Hs		172.00	145.00	70.00	191.00	811.00	226.00	235.00	312.00	439.00	324.00	373.00	673.00	463.00	364.00	335.00	616.00	163.00	168.00	231.00	156.00	148.00	499.00	523.00	811.00
ULBP2	NM_025217.2	Endogenous	Hs		29.00	38.00	21.00	194.00	261.00	211.00	172.00	237.00	430.00	812.00	644.00	523.00	476.00	833.00	386.00	211.00	396.00	806.00	568.00	511.00	680.00	1314.00	677.00	413.00
VCAM1	NM_001078.3	Endogenous	Hs		545.00	3187.00	35.00	521.00	509.00	1846.00	1206.00	465.00	2041.00	111.00	755.00	427.00	244.00	612.00	369.00	729.00	73.00	125.00	172.00	881.00	173.00	815.00	255.00	981.00
VCAN	NM_001126336.2	Endogenous	Hs		1988.00	7979.00	605.00	1607.00	7762.00	14238.00	18276.00	11012.00	21834.00	777.00	9621.00	4072.00	1357.00	6866.00	2558.00	13886.00	204.00	254.00	595.00	911.00	836.00	4358.00	5185.00	1417.00
VEGFA	NM_001171623.1	Endogenous	Hs		3702.00	944.00	1386.00	1446.00	3006.00	2055.00	1179.00	3752.00	2308.00	2746.00	2351.00	3357.00	1042.00	2984.00	2491.00	2512.00	1013.00	1182.00	521.00	606.00	1505.00	2686.00	2650.00	2189.00
VEGFB	NM_003377.3	Endogenous	Hs		4236.00	1451.00	196.00	1592.00	2326.00	1593.00	2591.00	1868.00	2039.00	1079.00	1257.00	1196.00	1418.00	1227.00	1471.00	916.00	666.00	777.00	652.00	1133.00	610.00	1036.00	1681.00	1003.00
VEGFC	NM_005429.4	Endogenous	Hs		147.00	811.00	34.00	260.00	406.00	882.00	407.00	867.00	674.00	98.00	278.00	1067.00	543.00	324.00	262.00	397.00	54.00	101.00	135.00	248.00	366.00	222.00	508.00	128.00
VHL	NM_198156.1	Endogenous	Hs		504.00	473.00	188.00	347.00	384.00	231.00	405.00	296.00	455.00	443.00	309.00	366.00	243.00	357.00	538.00	624.00	290.00	227.00	262.00	320.00	204.00	405.00	390.00	372.00
VSIR	NM_022153.1	Endogenous	Hs		1097.00	2017.00	547.00	1575.00	605.00	583.00	1183.00	1603.00	633.00	1829.00	1097.00	487.00	640.00	975.00	511.00	752.00	1305.00	799.00	617.00	836.00	651.00	873.00	488.00	939.00
VTCN1	NM_001253849.1	Endogenous	Hs		68.00	56.00	26.00	134.00	136.00	97.00	219.00	45.00	661.00	90.00	325.00	84.00	109.00	84.00	83.00	72.00	97.00	118.00	124.00	221.00	189.00	279.00	120.00	416.00
WDR76	NM_024908.3	Endogenous	Hs		178.00	209.00	30.00	194.00	693.00	263.00	186.00	109.00	285.00	228.00	411.00	533.00	538.00	377.00	72.00	221.00	154.00	221.00	265.00	184.00	99.00	361.00	345.00	563.00
WNT10A	NM_025216.2	Endogenous	Hs		36.00	153.00	130.00	359.00	95.00	774.00	614.00	3104.00	389.00	1009.00	628.00	720.00	124.00	1350.00	1275.00	1299.00	372.00	906.00	493.00	468.00	412.00	477.00	136.00	230.00
WNT11	XM_011545241.2	Endogenous	Hs		15.00	82.00	26.00	60.00	109.00	56.00	38.00	38.00	87.00	36.00	19.00	50.00	261.00	37.00	36.00	58.00	12.00	12.00	15.00	26.00	367.00	37.00	67.00	16.00
WNT2	NM_003391.2	Endogenous	Hs		10.00	76.00	9.00	22.00	182.00	200.00	256.00	53.00	418.00	37.00	220.00	72.00	11.00	145.00	58.00	145.00	23.00	17.00	17.00	18.00	17.00	95.00	60.00	48.00
WNT2B	NM_001291880.1	Endogenous	Hs		903.00	177.00	117.00	748.00	1184.00	78.00	361.00	91.00	1198.00	267.00	604.00	598.00	801.00	498.00	248.00	169.00	438.00	253.00	247.00	344.00	852.00	1332.00	703.00	1639.00
WNT3A	NM_033131.3	Endogenous	Hs		14.00	13.00	17.00	50.00	66.00	35.00	47.00	87.00	56.00	56.00	110.00	61.00	48.00	102.00	67.00	66.00	44.00	83.00	62.00	34.00	45.00	33.00	77.00	122.00
WNT4	NM_030761.4	Endogenous	Hs		232.00	24.00	32.00	203.00	22.00	29.00	177.00	71.00	44.00	196.00	312.00	300.00	69.00	1135.00	242.00	109.00	225.00	482.00	219.00	237.00	113.00	132.00	41.00	599.00
WNT5A	NM_003392.3	Endogenous	Hs		715.00	289.00	941.00	2002.00	8617.00	705.00	2499.00	832.00	4223.00	3273.00	6126.00	3393.00	788.00	4828.00	1968.00	3367.00	1747.00	1616.00	638.00	1590.00	1294.00	2231.00	3528.00	3893.00
WNT5B	NM_030775.2	Endogenous	Hs		78.00	123.00	186.00	395.00	160.00	116.00	99.00	54.00	313.00	117.00	139.00	193.00	149.00	59.00	245.00	121.00	182.00	124.00	117.00	186.00	271.00	125.00	126.00	163.00
WNT7B	NM_058238.2	Endogenous	Hs		18.00	38.00	18.00	403.00	1661.00	309.00	304.00	880.00	1088.00	657.00	1505.00	1794.00	370.00	981.00	2555.00	335.00	572.00	365.00	344.00	232.00	451.00	1559.00	546.00	999.00
XCL1/2	NM_002995.2	Endogenous	Hs		43.00	132.00	15.00	30.00	105.00	79.00	172.00	94.00	101.00	69.00	142.00	164.00	92.00	62.00	197.00	64.00	28.00	21.00	47.00	34.00	17.00	205.00	51.00	220.00
ZAP70	NM_001079.3	Endogenous	Hs		210.00	1458.00	80.00	440.00	74.00	84.00	535.00	349.00	249.00	90.00	279.00	62.00	112.00	79.00	135.00	159.00	112.00	67.00	147.00	333.00	122.00	68.00	45.00	61.00
ZC3H12A	NM_025079.2	Endogenous	Hs		482.00	198.00	155.00	492.00	584.00	502.00	1113.00	1109.00	1077.00	886.00	824.00	1295.00	995.00	1239.00	662.00	935.00	827.00	314.00	597.00	434.00	741.00	733.00	699.00	842.00
ZEB1	NM_001128128.2	Endogenous	Hs		1199.00	1751.00	99.00	1385.00	1232.00	978.00	2260.00	893.00	1649.00	294.00	1214.00	863.00	489.00	841.00	760.00	358.00	173.00	196.00	325.00	1681.00	344.00	558.00	363.00	618.00
ZEB2	NM_001171653.1	Endogenous	Hs		2613.00	5885.00	207.00	2439.00	1345.00	2744.00	2835.00	2081.00	2345.00	307.00	1488.00	1082.00	743.00	1024.00	1117.00	1130.00	319.00	383.00	915.00	4647.00	719.00	815.00	492.00	706.00
ABCF1	NM_001090.2	Housekeeping	Hs		1789.00	855.00	155.00	1069.00	2140.00	1087.00	880.00	835.00	1570.00	1291.00	1696.00	1875.00	1072.00	1610.00	2388.00	1143.00	836.00	1193.00	994.00	921.00	691.00	1704.00	949.00	1882.00
DNAJC14	NM_032364.5	Housekeeping	Hs		1259.00	1075.00	472.00	739.00	1286.00	691.00	1113.00	1189.00	786.00	1277.00	1328.00	1131.00	699.00	822.00	1821.00	1763.00	634.00	642.00	515.00	604.00	719.00	1339.00	1606.00	1058.00
ERCC3	NM_000122.1	Housekeeping	Hs		1387.00	1387.00	108.00	1252.00	2353.00	1273.00	1196.00	975.00	1424.00	1074.00	1232.00	2095.00	1601.00	1415.00	1218.00	859.00	924.00	1207.00	1206.00	1728.00	800.00	1943.00	468.00	1630.00
G6PD	NM_000402.4	Housekeeping	Hs		745.00	830.00	693.00	1373.00	7078.00	1033.00	1039.00	2618.00	4838.00	1351.00	1478.00	1417.00	1564.00	1477.00	1417.00	2894.00	1111.00	1650.00	1688.00	905.00	328.00	2812.00	886.00	6125.00
GUSB	NM_000181.1	Housekeeping	Hs		1539.00	1029.00	218.00	688.00	642.00	573.00	656.00	769.00	844.00	495.00	781.00	543.00	509.00	757.00	995.00	950.00	515.00	373.00	391.00	348.00	312.00	413.00	623.00	654.00
MRPL19	NM_014763.3	Housekeeping	Hs		1862.00	840.00	97.00	945.00	2334.00	1366.00	1034.00	923.00	1521.00	873.00	902.00	1553.00	945.00	1123.00	1668.00	931.00	897.00	1368.00	1375.00	1340.00	512.00	1438.00	745.00	1931.00
NRDE2	NM_017970.3	Housekeeping	Hs		917.00	476.00	33.00	547.00	754.00	486.00	572.00	418.00	687.00	272.00	550.00	676.00	553.00	677.00	465.00	183.00	422.00	506.00	418.00	760.00	329.00	611.00	488.00	773.00
OAZ1	NM_004152.2	Housekeeping	Hs		14244.00	7883.00	365.00	9278.00	14971.00	10269.00	6713.00	6656.00	8548.00	7655.00	7553.00	16879.00	8925.00	13456.00	14003.00	6098.00	7688.00	12357.00	11623.00	12889.00	3231.00	10547.00	6874.00	12239.00
POLR2A	NM_000937.2	Housekeeping	Hs		4820.00	3423.00	2177.00	5717.00	4356.00	3577.00	3752.00	4045.00	4508.00	6435.00	4333.00	3834.00	3163.00	5728.00	4810.00	9930.00	4067.00	6603.00	4863.00	5162.00	4785.00	4156.00	3556.00	5033.00
PSMC4	NM_006503.2	Housekeeping	Hs		2359.00	1019.00	115.00	1249.00	3663.00	1717.00	1321.00	1116.00	1898.00	1662.00	1336.00	3436.00	1700.00	2071.00	2362.00	1095.00	1155.00	2249.00	1533.00	1281.00	486.00	2743.00	1453.00	2389.00
PUM1	NM_001020658.1	Housekeeping	Hs		2033.00	1270.00	152.00	1561.00	1725.00	1414.00	1375.00	1258.00	2395.00	1681.00	1453.00	1959.00	1205.00	1573.00	1764.00	905.00	1223.00	1375.00	1240.00	1540.00	1016.00	1740.00	1067.00	2126.00
SDHA	NM_004168.3	Housekeeping	Hs		7116.00	1748.00	327.00	3420.00	5670.00	2922.00	2387.00	2726.00	2893.00	2352.00	2695.00	9706.00	2642.00	2893.00	3882.00	1730.00	2829.00	2926.00	2425.00	2773.00	1846.00	5202.00	2848.00	4796.00
SF3A1	NM_005877.4	Housekeeping	Hs		2779.00	1621.00	466.00	1633.00	2179.00	1447.00	1557.00	1224.00	2116.00	1524.00	1360.00	2138.00	1008.00	2179.00	1375.00	1908.00	1198.00	1654.00	1364.00	1459.00	734.00	1759.00	1148.00	2071.00
STK11IP	NM_052902.2	Housekeeping	Hs		382.00	397.00	48.00	243.00	264.00	242.00	302.00	359.00	366.00	201.00	299.00	229.00	198.00	271.00	259.00	277.00	232.00	323.00	229.00	231.00	188.00	333.00	232.00	320.00
TBC1D10B	NM_015527.3	Housekeeping	Hs		731.00	508.00	67.00	607.00	1071.00	633.00	566.00	501.00	644.00	481.00	531.00	1193.00	712.00	725.00	1069.00	554.00	515.00	584.00	559.00	698.00	382.00	811.00	254.00	807.00
TBP	NM_001172085.1	Housekeeping	Hs		860.00	718.00	71.00	756.00	693.00	549.00	632.00	495.00	895.00	436.00	617.00	943.00	796.00	932.00	1356.00	589.00	531.00	720.00	643.00	785.00	411.00	1111.00	413.00	1121.00
TFRC	NM_003234.1	Housekeeping	Hs		1416.00	639.00	62.00	721.00	8635.00	1846.00	1177.00	2180.00	2695.00	1206.00	2011.00	5057.00	1870.00	2832.00	1637.00	683.00	1528.00	1403.00	1788.00	892.00	450.00	3046.00	2066.00	6726.00
TLK2	NM_006852.3	Housekeeping	Hs		1101.00	659.00	89.00	899.00	1528.00	1016.00	813.00	849.00	1240.00	989.00	884.00	1498.00	1079.00	879.00	887.00	494.00	667.00	765.00	664.00	958.00	624.00	915.00	691.00	1281.00
TMUB2	NM_177441.2	Housekeeping	Hs		1722.00	1114.00	175.00	1172.00	1593.00	976.00	962.00	767.00	1095.00	1144.00	813.00	870.00	744.00	799.00	1426.00	700.00	932.00	900.00	775.00	1044.00	859.00	1624.00	561.00	1520.00
UBB	NM_018955.3	Housekeeping	Hs		51519.00	13783.00	981.00	15550.00	34946.00	17971.00	13478.00	7828.00	16155.00	8996.00	12101.00	77171.00	14712.00	18202.00	19791.00	9675.00	12401.00	14020.00	16764.00	21263.00	6374.00	12686.00	10513.00	29496.00
NEG_A	ERCC_00096.1	Negative	CUS		8.00	10.00	12.00	8.00	9.00	6.00	6.00	6.00	2.00	5.00	6.00	4.00	10.00	8.00	12.00	7.00	6.00	4.00	4.00	4.00	12.00	11.00	13.00	12.00
NEG_B	ERCC_00041.1	Negative	CUS		2.00	5.00	6.00	15.00	7.00	9.00	7.00	10.00	11.00	14.00	6.00	10.00	12.00	13.00	8.00	4.00	1.00	10.00	12.00	9.00	13.00	3.00	8.00	12.00
NEG_C	ERCC_00019.1	Negative	CUS		17.00	12.00	17.00	8.00	9.00	12.00	15.00	10.00	6.00	12.00	17.00	10.00	7.00	7.00	9.00	16.00	3.00	12.00	11.00	10.00	13.00	7.00	9.00	7.00
NEG_D	ERCC_00076.1	Negative	CUS		11.00	22.00	9.00	38.00	7.00	8.00	14.00	22.00	13.00	34.00	23.00	14.00	9.00	53.00	22.00	21.00	26.00	47.00	52.00	55.00	22.00	20.00	13.00	25.00
NEG_E	ERCC_00098.1	Negative	CUS		8.00	13.00	10.00	14.00	10.00	8.00	9.00	11.00	10.00	13.00	5.00	9.00	9.00	9.00	16.00	12.00	11.00	12.00	8.00	7.00	17.00	9.00	17.00	13.00
NEG_F	ERCC_00126.1	Negative	CUS		17.00	18.00	17.00	31.00	13.00	14.00	12.00	10.00	16.00	18.00	13.00	14.00	20.00	14.00	15.00	13.00	17.00	25.00	27.00	20.00	34.00	20.00	19.00	20.00
NEG_G	ERCC_00144.1	Negative	CUS		17.00	17.00	6.00	13.00	14.00	13.00	19.00	18.00	6.00	8.00	5.00	13.00	11.00	8.00	18.00	12.00	10.00	7.00	3.00	7.00	13.00	12.00	9.00	13.00
NEG_H	ERCC_00154.1	Negative	CUS		18.00	21.00	14.00	21.00	17.00	10.00	18.00	12.00	15.00	14.00	25.00	19.00	10.00	16.00	21.00	8.00	8.00	7.00	12.00	12.00	19.00	8.00	18.00	14.00
POS_A	ERCC_00117.1	Positive	CUS		41370.00	34119.00	64582.00	39797.00	23274.00	26155.00	41699.00	27202.00	22314.00	28945.00	33840.00	26673.00	32276.00	15759.00	17838.00	31452.00	26411.00	22307.00	22432.00	20717.00	42674.00	21834.00	44525.00	24955.00
POS_B	ERCC_00112.1	Positive	CUS		13205.00	10935.00	19913.00	12960.00	7758.00	9022.00	13947.00	8965.00	7593.00	9029.00	11053.00	8736.00	10656.00	4982.00	5760.00	10346.00	8857.00	7617.00	7448.00	7115.00	13506.00	7186.00	13453.00	8031.00
POS_C	ERCC_00002.1	Positive	CUS		3749.00	3059.00	5636.00	3689.00	2249.00	2637.00	3880.00	2588.00	2237.00	2466.00	3139.00	2473.00	3076.00	1411.00	1693.00	2904.00	2492.00	2098.00	2131.00	2226.00	3872.00	2008.00	3792.00	2311.00
POS_D	ERCC_00092.1	Positive	CUS		892.00	726.00	1358.00	877.00	513.00	610.00	934.00	597.00	502.00	618.00	752.00	650.00	765.00	414.00	409.00	686.00	617.00	538.00	515.00	475.00	939.00	492.00	961.00	628.00
POS_E	ERCC_00035.1	Positive	CUS		148.00	139.00	230.00	171.00	86.00	92.00	158.00	111.00	88.00	103.00	124.00	102.00	106.00	65.00	74.00	127.00	103.00	91.00	102.00	100.00	137.00	100.00	158.00	94.00
POS_F	ERCC_00034.1	Positive	CUS		66.00	63.00	78.00	67.00	22.00	40.00	52.00	38.00	30.00	45.00	42.00	40.00	55.00	29.00	23.00	48.00	44.00	41.00	36.00	32.00	65.00	50.00	54.00	37.00
