# Supplementary material for: Gene expression profiles of esophageal squamous cell cancers in Hodgkin lymphoma survivors versus sporadic cases
Source: PLoS One. 2020 Dec 21;15(12):e0243178. doi: 10.1371/journal.pone.0243178 (PMC7751872; doi:10.1371/journal.pone.0243178)
Supplement: S2 Data — (XLSX) [file pone.0243178.s003.xlsx]

## Sheet: Blad1
sample ID	Tissue Type	Patient ID	Sex
20190604_CFMPB307run1_CF9208_01.RCC	h-NN-tissue
20190604_CFMPB307run1_CF9209_02.RCC	h-NN-tissue
20190604_CFMPB307run1_CF9215_03.RCC	h-NN-tissue
20190604_CFMPB307run1_CF9221_04.RCC	h-NN-tissue
20190604_CFMPB307run1_CF9332_05.RCC	hESCC
20190604_CFMPB307run1_CF9333_06.RCC	hESCC
20190604_CFMPB307run1_CF9429_07.RCC	hESCC
20190604_CFMPB307run1_CF9430_08.RCC	hESCC
20190604_CFMPB307run1_CF9433_09.RCC	hESCC
20190604_CFMPB307run1_CF9969_10.RCC	hESCC
20190604_CFMPB307run1_CF9971_11.RCC	hESCC
20190604_CFMPB307run1_CF9973_12.RCC	hESCC
20190617_CFMPB307run2_CF10002_05.RCC	hESCC
20190617_CFMPB307run2_CF10005_06.RCC	hESCC
20190617_CFMPB307run2_CF10006_07.RCC	hESCC
20190617_CFMPB307run2_CF10280_08.RCC	hESCC
20190617_CFMPB307run2_CF32898_09.RCC	hESCC
20190617_CFMPB307run2_CF32900_10.RCC	hESCC
20190617_CFMPB307run2_CF32903_11.RCC	hESCC
20190617_CFMPB307run2_CF33336_12.RCC	hESCC
20190617_CFMPB307run2_CF9974_01.RCC	s-NN-tissue
20190617_CFMPB307run2_CF9997_02.RCC	s-NN-tissue
20190617_CFMPB307run2_CF9998_03.RCC	s-NN-tissue
20190617_CFMPB307run2_CF9999_04.RCC	s-NN-tissue
